# Supplementary material for: The cortical amygdala consolidates a socially transmitted long-term memory
Source: Nature. 2024 Jul 3;632(8024):366–74. doi: 10.1038/s41586-024-07632-5 (PMC11306109; doi:10.1038/s41586-024-07632-5)
Supplement: Supplementary file 3 — Supplementary Table 1 shows the Pearson correlation analyses between social behaviours and cued food consumed in Extended Data Fig. 2l. [file 41586_2024_7632_MOESM3_ESM.xlsx]

## Sheet: Sheet1
	Supplementary Data Table 1： Pearson r between social behaviors and cued food consumed
	TeNT
	sinffing									Cinn vs. Muzzle	Cinn vs. body	Cinn vs. anogenital	Cinn vs. self-grooming	Cinn vs. fighting
	Muzzle	body	anogenital	self-grooming	fighting		cinn% preference		Pearson r
	52	48	17	6	0		69.2913		r	-0.5176	0.1196	-0.4683	-0.505	-0.09599
	59	42	32	5	0		53.719		95% confidence interval	-0.8652 to 0.1662	-0.5516 to 0.6968	-0.8479 to 0.2288	-0.8609 to 0.1827	-0.6843 to 0.5680
	46	47	17	4	4		89.5833		R squared	0.2679	0.0143	0.2193	0.2551	0.009214
	74	43	28	8	0		18.5185
	41	35	14	6	0		59.375		P value
	32	23	17	4	4		8.39695		P (two-tailed)	0.1254	0.7421	0.1723	0.1365	0.792
	35	38	18	7	0		78.3582		P value summary	ns	ns	ns	ns	ns
	61	50	20	9	0		5		Significant? (alpha = 0.05)	No	No	No	No	No
	30	31	10	5	0		83.7037
	21	43	9	4	0		83.4437		Number of XY Pairs	10	10	10	10	10
	GFP
	sinffing									Cinn vs. Muzzle	Cinn vs. body	Cinn vs. anogenital	Cinn vs. self-grooming	Cinn vs. fighting
	Muzzle	body	anogenital	self-grooming	fighting		cinn% preference		Pearson r
	48	30	21	4	0		70.0787		r	-0.3605	-0.2553	-0.09262	-0.094	0.003097
	71	71	38	2	1		78.2313		95% confidence interval	-0.7896 to 0.3055	-0.7416 to 0.4069	-0.6560 to 0.5371	-0.6568 to 0.5361	-0.5979 to 0.6019
	54	56	34	3	2		78.3133		R squared	0.1299	0.06519	0.008579	0.008835	9.593e-06
	30	15	16	3	8		66.8874
	60	52	20	12	2		61.0526		P value
	19	20	6	6	0		80.5556		P (two-tailed)	0.2762	0.4486	0.7865	0.7834	0.9928
	51	62	19	1	4		84.9462		P value summary	ns	ns	ns	ns	ns
	43	53	6	5	0		81.457		Significant? (alpha = 0.05)	No	No	No	No	No
	32	35	5	6	0		97.561
	58	67	18	4	0		16.8142		Number of XY Pairs	11	11	11	11	11
	40	52	32	5	0		80.137
