# Supplementary material for: The cortical amygdala consolidates a socially transmitted long-term memory
Source: Nature. 2024 Jul 3;632(8024):366–74. doi: 10.1038/s41586-024-07632-5 (PMC11306109; doi:10.1038/s41586-024-07632-5)
Supplement: Supplementary file 4 — Supplementary Table 2 shows the genes chosen for the MERFISH studies. [file 41586_2024_7632_MOESM4_ESM.xlsx]

## Sheet: Sheet1
Supplementary Data Table 2: genes chosen for MERFISH
name	id	barcodeType
Actr2	ENSMUST00000000137	merfish
Pdgfra	ENSMUST00000000476	merfish
Serpinf1	ENSMUST00000000769	merfish
Ccl3	ENSMUST00000001008	merfish
Smg5	ENSMUST00000001451	merfish
Slc7a10	ENSMUST00000001854	merfish
Rab3b	ENSMUST00000003502	merfish
Phyhip	ENSMUST00000003561	merfish
Aak1	ENSMUST00000003710	merfish
Sst	ENSMUST00000004480	merfish
Prdx2	ENSMUST00000005292	merfish
Pvalb	ENSMUST00000005860	merfish
Trh	ENSMUST00000006046	merfish
Id3	ENSMUST00000008016	merfish
Syngr1	ENSMUST00000009727	merfish
Vipr2	ENSMUST00000011315	merfish
Tppp3	ENSMUST00000014990	merfish
Gadd45b	ENSMUST00000015456	merfish
Plxnd1	ENSMUST00000015511	merfish
Cd83	ENSMUST00000015540	merfish
Hivep2	ENSMUST00000015645	merfish
Lpl	ENSMUST00000015712	merfish
Vtn	ENSMUST00000017488	merfish
Igfbp4	ENSMUST00000017637	merfish
Serinc3	ENSMUST00000017851	merfish
Crk	ENSMUST00000017920	merfish
Myl4	ENSMUST00000018800	merfish
Lhx1	ENSMUST00000018842	merfish
Ccl4	ENSMUST00000019074	merfish
Mdh2	ENSMUST00000019323	merfish
Vip	ENSMUST00000019906	merfish
Nr2e1	ENSMUST00000019938	merfish
Nts	ENSMUST00000020040	merfish
Gfpt2	ENSMUST00000020629	merfish
Smtn	ENSMUST00000020721	merfish
Ngb	ENSMUST00000021420	merfish
Tmx1	ENSMUST00000021471	merfish
Ssr1	ENSMUST00000021864	merfish
Cxcl14	ENSMUST00000021970	merfish
Lpcat1	ENSMUST00000022099	merfish
Hexb	ENSMUST00000022169	merfish
Plk2	ENSMUST00000022212	merfish
Dpysl2	ENSMUST00000022629	merfish
Smdt1	ENSMUST00000023086	merfish
Bop1	ENSMUST00000023217	merfish
Igfbp6	ENSMUST00000023807	merfish
Smoc2	ENSMUST00000024660	merfish
Tnfrsf21	ENSMUST00000024708	merfish
Kif5b	ENSMUST00000025083	merfish
Mal2	ENSMUST00000025356	merfish
Tac2	ENSMUST00000026466	merfish
Ptdss2	ENSMUST00000026568	merfish
Nptx1	ENSMUST00000026670	merfish
Ecrg4	ENSMUST00000027217	merfish
Ptprn	ENSMUST00000027404	merfish
Epha4	ENSMUST00000027451	merfish
Nek7	ENSMUST00000027642	merfish
Gpr37l1	ENSMUST00000027682	merfish
Rgs5	ENSMUST00000027997	merfish
Myoc	ENSMUST00000028020	merfish
Vim	ENSMUST00000028062	merfish
Lamc3	ENSMUST00000028187	merfish
Gsn	ENSMUST00000028239	merfish
Notch1	ENSMUST00000028288	merfish
Nacc2	ENSMUST00000028300	merfish
Sapcd2	ENSMUST00000028329	merfish
Nop10	ENSMUST00000028553	merfish
Ntsr1	ENSMUST00000029084	merfish
Chrnb2	ENSMUST00000029562	merfish
Larp7	ENSMUST00000029588	merfish
Ddah1	ENSMUST00000029845	merfish
Calb1	ENSMUST00000029876	merfish
Dctn3	ENSMUST00000030158	merfish
Alpl	ENSMUST00000030551	merfish
Extl1	ENSMUST00000030643	merfish
Rheb	ENSMUST00000030787	merfish
Lrpap1	ENSMUST00000030986	merfish
Slc30a3	ENSMUST00000031037	merfish
Klhl8	ENSMUST00000031254	merfish
Npy	ENSMUST00000031843	merfish
Hpgds	ENSMUST00000031982	merfish
Aldh1l1	ENSMUST00000032175	merfish
Slc6a6	ENSMUST00000032185	merfish
Slc17a6	ENSMUST00000032710	merfish
Crym	ENSMUST00000033198	merfish
Lamp1	ENSMUST00000033824	merfish
Msmo1	ENSMUST00000034015	merfish
Gpr83	ENSMUST00000034408	merfish
Rnf111	ENSMUST00000034739	merfish
Rora	ENSMUST00000034766	merfish
Chrnb4	ENSMUST00000034854	merfish
Cspg4	ENSMUST00000035661	merfish
Akna	ENSMUST00000035724	merfish
Atp8a1	ENSMUST00000037380	merfish
Nrn1	ENSMUST00000037623	merfish
Cpne7	ENSMUST00000037900	merfish
Ttll7	ENSMUST00000037942	merfish
Spsb1	ENSMUST00000038562	merfish
Clvs1	ENSMUST00000038841	merfish
Cacng5	ENSMUST00000039071	merfish
Dagla	ENSMUST00000039327	merfish
Gjb6	ENSMUST00000039380	merfish
Tbce	ENSMUST00000039894	merfish
Sccpdh	ENSMUST00000040538	merfish
Cpne9	ENSMUST00000041203	merfish
Sostdc1	ENSMUST00000041407	merfish
Islr	ENSMUST00000041477	merfish
Hdac11	ENSMUST00000041736	merfish
Ptpa	ENSMUST00000042055	merfish
Ttyh3	ENSMUST00000042661	merfish
Cldn5	ENSMUST00000043577	merfish
Wfs1	ENSMUST00000043964	merfish
Cldn11	ENSMUST00000046174	merfish
C1qa	ENSMUST00000046285	merfish
C1qc	ENSMUST00000046332	merfish
C1qb	ENSMUST00000046384	merfish
Pde9a	ENSMUST00000047168	merfish
Igfbp2	ENSMUST00000047328	merfish
Kcne2	ENSMUST00000047383	merfish
Cldn10	ENSMUST00000047761	merfish
Sec24d	ENSMUST00000047923	merfish
Fbxo2	ENSMUST00000047951	merfish
Crtac1	ENSMUST00000048630	merfish
Dner	ENSMUST00000049126	merfish
Yod1	ENSMUST00000049813	merfish
Ccnjl	ENSMUST00000050574	merfish
Trim32	ENSMUST00000050850	merfish
Pthlh	ENSMUST00000052296	merfish
Duox2	ENSMUST00000053734	merfish
Sfswap	ENSMUST00000053737	merfish
Utp14b	ENSMUST00000053760	merfish
Kctd8	ENSMUST00000054095	merfish
Ndnf	ENSMUST00000054351	merfish
Emc6	ENSMUST00000054952	merfish
S1pr1	ENSMUST00000055676	merfish
Cnr1	ENSMUST00000057188	merfish
Lamp5	ENSMUST00000057503	merfish
Daam2	ENSMUST00000057610	merfish
C1ql1	ENSMUST00000057849	merfish
Minar2	ENSMUST00000058633	merfish
Rtn4r	ENSMUST00000059589	merfish
Fndc9	ENSMUST00000060185	merfish
Nxph1	ENSMUST00000060369	merfish
Ier2	ENSMUST00000060427	merfish
Sorl1	ENSMUST00000060989	merfish
Rtn4	ENSMUST00000060992	merfish
Fat4	ENSMUST00000061260	merfish
Plcxd3	ENSMUST00000061925	merfish
Syt1	ENSMUST00000064054	merfish
Adarb2	ENSMUST00000064473	merfish
Adcyap1	ENSMUST00000064775	merfish
Junb	ENSMUST00000064922	merfish
Nr1d1	ENSMUST00000064941	merfish
C2cd2l	ENSMUST00000065080	merfish
Ly6c1	ENSMUST00000065408	merfish
Eif3k	ENSMUST00000066070	merfish
Ncam2	ENSMUST00000067602	merfish
Tmem119	ENSMUST00000067853	merfish
Gja1	ENSMUST00000068581	merfish
Mrfap1	ENSMUST00000068795	merfish
Prr18	ENSMUST00000069742	merfish
Synpr	ENSMUST00000070323	merfish
Penk	ENSMUST00000070375	merfish
Pcdh17	ENSMUST00000071370	merfish
Mup20	ENSMUST00000074018	merfish
Otof	ENSMUST00000074171	merfish
Baiap2	ENSMUST00000075180	merfish
Stard5	ENSMUST00000075418	merfish
Tmem151a	ENSMUST00000077066	merfish
Arhgap12	ENSMUST00000077128	merfish
Dnm1	ENSMUST00000078352	merfish
Rxfp1	ENSMUST00000078527	merfish
Dhps	ENSMUST00000078665	merfish
Nrsn2	ENSMUST00000079278	merfish
Ubl3	ENSMUST00000079324	merfish
Snrpa	ENSMUST00000080356	merfish
Rpp25	ENSMUST00000080514	merfish
Paqr7	ENSMUST00000081525	merfish
Gpx3	ENSMUST00000082430	merfish
Slc17a7	ENSMUST00000085374	merfish
Srgap3	ENSMUST00000088373	merfish
Slc38a1	ENSMUST00000088454	merfish
Vxn	ENSMUST00000088666	merfish
Lgals1	ENSMUST00000089377	merfish
Cds2	ENSMUST00000089461	merfish
Gpr88	ENSMUST00000090473	merfish
Syt6	ENSMUST00000090697	merfish
Banp	ENSMUST00000093078	merfish
Dock2	ENSMUST00000093193	merfish
Nfasc	ENSMUST00000094569	merfish
Tmem237	ENSMUST00000094917	merfish
Gad1	ENSMUST00000094934	merfish
Nxph4	ENSMUST00000095266	merfish
Etv1	ENSMUST00000095767	merfish
Moxd1	ENSMUST00000095784	merfish
Syne1	ENSMUST00000095899	merfish
Ramp1	ENSMUST00000097648	merfish
Adar	ENSMUST00000098924	merfish
Rprm	ENSMUST00000100089	merfish
Prkcg	ENSMUST00000100301	merfish
Arhgap25	ENSMUST00000101197	merfish
Ptn	ENSMUST00000101534	merfish
Rtn4rl1	ENSMUST00000102514	merfish
Meis2	ENSMUST00000102538	merfish
Mog	ENSMUST00000102665	merfish
Ptprd	ENSMUST00000102834	merfish
Ass1	ENSMUST00000102840	merfish
Rbfox3	ENSMUST00000103023	merfish
Cnp	ENSMUST00000103120	merfish
Dcn	ENSMUST00000105287	merfish
Palm	ENSMUST00000105379	merfish
Plch2	ENSMUST00000105631	merfish
Serinc2	ENSMUST00000105996	merfish
Arhgdia	ENSMUST00000106197	merfish
Arhgap17	ENSMUST00000106442	merfish
Folr1	ENSMUST00000106981	merfish
Megf9	ENSMUST00000107359	merfish
Mfge8	ENSMUST00000107409	merfish
Shank1	ENSMUST00000107938	merfish
Il11ra1	ENSMUST00000108042	merfish
Car4	ENSMUST00000108076	merfish
Zgpat	ENSMUST00000108807	merfish
Wnt7b	ENSMUST00000109424	merfish
Snhg11	ENSMUST00000109488	merfish
Sla2	ENSMUST00000109561	merfish
Vstm2a	ENSMUST00000109645	merfish
Nr3c2	ENSMUST00000109912	merfish
Clmn	ENSMUST00000109936	merfish
Prox1os	ENSMUST00000110279	merfish
Btn2a2	ENSMUST00000110433	merfish
Sub1	ENSMUST00000110504	merfish
Trim9	ENSMUST00000110522	merfish
Mcf2l	ENSMUST00000110876	merfish
Ntsr2	ENSMUST00000111064	merfish
Asxl2	ENSMUST00000111215	merfish
Cadm3	ENSMUST00000111220	merfish
Odr4	ENSMUST00000111913	merfish
Lhx6	ENSMUST00000112966	merfish
Mroh2a	ENSMUST00000113130	merfish
Kcnj13	ENSMUST00000113212	merfish
Flrt1	ENSMUST00000113383	merfish
Slc5a3	ENSMUST00000113975	merfish
Lrrc49	ENSMUST00000114034	merfish
Tiam1	ENSMUST00000114122	merfish
Nrp2	ENSMUST00000114155	merfish
Rgs12	ENSMUST00000114281	merfish
Add1	ENSMUST00000114340	merfish
Foxp2	ENSMUST00000115477	merfish
Ctss	ENSMUST00000116304	merfish
Ctc1	ENSMUST00000116359	merfish
Wbp11	ENSMUST00000116514	merfish
Cdh13	ENSMUST00000117160	merfish
Abhd3	ENSMUST00000117828	merfish
Son	ENSMUST00000122302	merfish
Macf1	ENSMUST00000123765	merfish
Rpn2	ENSMUST00000127252	merfish
Tmem59	ENSMUST00000127652	merfish
Wdfy4	ENSMUST00000130509	merfish
Emid1	ENSMUST00000132328	merfish
Ncor2	ENSMUST00000134819	merfish
Tpm3	ENSMUST00000136125	merfish
Ppp1r1b	ENSMUST00000137634	merfish
Syvn1	ENSMUST00000138532	merfish
Gm15564	ENSMUST00000144134	merfish
Psmc3	ENSMUST00000145317	merfish
Sulf2	ENSMUST00000146497	merfish
Nbr1	ENSMUST00000149019	merfish
Inafm2	ENSMUST00000149978	merfish
Fam163b	ENSMUST00000151224	merfish
Rtn4rl2	ENSMUST00000151799	merfish
Bcas1	ENSMUST00000154650	merfish
Rsrp1	ENSMUST00000154837	merfish
Cacna1s	ENSMUST00000159106	merfish
Dlx6os1	ENSMUST00000159827	merfish
Pcdh1	ENSMUST00000160721	merfish
Arpp21	ENSMUST00000161467	merfish
Lmo3	ENSMUST00000162772	merfish
Lypd1	ENSMUST00000162899	merfish
Hagh	ENSMUST00000163132	merfish
Rnps1	ENSMUST00000163717	merfish
Cpne6	ENSMUST00000163767	merfish
Snca	ENSMUST00000163779	merfish
Sla	ENSMUST00000164163	merfish
Egr1	ENSMUST00000165033	merfish
Cers1	ENSMUST00000165819	merfish
Cdkn1c	ENSMUST00000167912	merfish
D630045J12Rik	ENSMUST00000169256	merfish
Rangap1	ENSMUST00000170134	merfish
Guk1	ENSMUST00000170202	merfish
Cbarp	ENSMUST00000170219	merfish
Thsd7a	ENSMUST00000172356	merfish
Grp	ENSMUST00000173985	merfish
Six3	ENSMUST00000175898	merfish
Prox1	ENSMUST00000175916	merfish
Fh1	ENSMUST00000176740	merfish
Bdnf	ENSMUST00000176893	merfish
Tpbgl	ENSMUST00000178124	merfish
Gm3764	ENSMUST00000181361	merfish
Baiap3	ENSMUST00000182056	merfish
Bin2	ENSMUST00000183211	merfish
Tac1	ENSMUST00000185187	merfish
Scg2	ENSMUST00000185234	merfish
Spock1	ENSMUST00000185502	merfish
Kcnq1ot1	ENSMUST00000185789	merfish
Mag	ENSMUST00000187137	merfish
Ly6a	ENSMUST00000189068	merfish
Gm26917	ENSMUST00000192833	merfish
Lhfpl3	ENSMUST00000197992	merfish
Qdpr	ENSMUST00000198258	merfish
Selplg	ENSMUST00000201931	merfish
Tacr1	ENSMUST00000203775	merfish
Sox6	ENSMUST00000206034	merfish
Tbc1d17	ENSMUST00000207293	merfish
Prss23	ENSMUST00000207932	merfish
Nap1l4	ENSMUST00000208190	merfish
Saraf	ENSMUST00000209470	merfish
Dkkl1	ENSMUST00000210741	merfish
Caly	ENSMUST00000211044	merfish
Gm39822	ENSMUST00000212253	merfish
Celsr3	ENSMUST00000213524	merfish
Olfr606	ENSMUST00000214631	merfish
Olfr597	ENSMUST00000216456	merfish
Htr3a	ENSMUST00000217289	merfish
Fxyd6	ENSMUST00000217381	merfish
Crhbp	ENSMUST00000221025	merfish
Pnoc	ENSMUST00000224594	merfish
Celsr1	ENSMUST00000226840	merfish
Ddx17	ENSMUST00000229877	merfish
Cdr1os	ENSMUST00000232057	merfish
Cdkn1a	ENSMUST00000233296	merfish
Srrm2	ENSMUST00000233636	merfish
Kcng3	ENSMUST00000234613	merfish
Adra2a	ENSMUST00000237285	merfish
Ndufs8	ENSMUST00000237341	merfish
tdT-CDS	cd762cbd-baf5-4bb9-9362-8e0a3ddaca0b	merfish
tdT-WPRE	e9cf7d3a-bdb4-4cbd-829a-a97184868ba1	merfish
Blank-1	Blank-1	merfish
Blank-2	Blank-2	merfish
Blank-3	Blank-3	merfish
Blank-4	Blank-4	merfish
Blank-5	Blank-5	merfish
Blank-6	Blank-6	merfish
Blank-7	Blank-7	merfish
Blank-8	Blank-8	merfish
Blank-9	Blank-9	merfish
Blank-10	Blank-10	merfish
Blank-11	Blank-11	merfish
Blank-12	Blank-12	merfish
Blank-13	Blank-13	merfish
Blank-14	Blank-14	merfish
Blank-15	Blank-15	merfish
Blank-16	Blank-16	merfish
Blank-17	Blank-17	merfish
Blank-18	Blank-18	merfish
Blank-19	Blank-19	merfish
Blank-20	Blank-20	merfish
Blank-21	Blank-21	merfish
Blank-22	Blank-22	merfish
Blank-23	Blank-23	merfish
Blank-24	Blank-24	merfish
Blank-25	Blank-25	merfish
Blank-26	Blank-26	merfish
Blank-27	Blank-27	merfish
Blank-28	Blank-28	merfish
Blank-29	Blank-29	merfish
Blank-30	Blank-30	merfish
Blank-31	Blank-31	merfish
Blank-32	Blank-32	merfish
Blank-33	Blank-33	merfish
Blank-34	Blank-34	merfish
Blank-35	Blank-35	merfish
Blank-36	Blank-36	merfish
Blank-37	Blank-37	merfish
Blank-38	Blank-38	merfish
Blank-39	Blank-39	merfish
Blank-40	Blank-40	merfish
Blank-41	Blank-41	merfish
Blank-42	Blank-42	merfish
Blank-43	Blank-43	merfish
Blank-44	Blank-44	merfish
Blank-45	Blank-45	merfish
Blank-46	Blank-46	merfish
Blank-47	Blank-47	merfish
Blank-48	Blank-48	merfish
Blank-49	Blank-49	merfish
