# Supplementary material for: The cortical amygdala consolidates a socially transmitted long-term memory
Source: Nature. 2024 Jul 3;632(8024):366–74. doi: 10.1038/s41586-024-07632-5 (PMC11306109; doi:10.1038/s41586-024-07632-5)
Supplement: Supplementary file 5 — Supplementary Table 3 shows the STFP-specific gene values for volcano plot analyses in Fig. 4i and Extended Data Fig. 4l. [file 41586_2024_7632_MOESM5_ESM.xlsx]

## Sheet: sheet1
Supplementary Data Table 3.1: STFP specific genes in Fig. 4i								Supplementary Data Table 3.2: STFP specific genes in Extended Data Fig. 4l
STFP vs. Odor in tdTomato positive neurons								STFP vs. Hc in tdTomato positive neurons
gene	p_valp_val avg_log2FC pct.1 pct.2 p_val_adj FDR	avg_log2FC	pct.1	pct.2	p_val_adj	FDR		gene	p_val	avg_log2FC	pct.1	pct.2	p_val_adj	FDR
Slc17a7	8.72638e-147	-0.333599	0.999	1	2.93206e-144	1.67547e-144		Slc30a3	1.71408e-179	0.876212	0.899	0.712	5.75929e-177	2.63968e-177
Kcng3	1.07825e-117	1.26098	0.525	0.227	3.62291e-115	1.03512e-115		Tmem151a	5.46142e-164	0.633578	0.95	0.858	1.83504e-161	4.20529e-162
Ncam2	3.88281e-115	1.50976	0.582	0.339	1.30462e-112	2.485e-113		Plxnd1	3.20378e-120	0.768279	0.893	0.606	1.07647e-117	1.64461e-118
Pcdh1	4.98057e-109	0.611561	0.898	0.794	1.67347e-106	2.39067e-107		Trim32	3.66684e-108	0.629073	0.872	0.715	1.23206e-105	1.41173e-106
Megf9	1.44278e-97	1.09545	0.633	0.442	4.84773e-95	5.54027e-96		Pcdh1	4.62037e-100	0.540616	0.898	0.785	1.55245e-97	1.42307e-98
Palm	8.19801e-97	-0.564989	0.851	0.916	2.75453e-94	2.62336e-95		Rtn4rl2	2.12058e-88	0.876474	0.768	0.63	7.12516e-86	5.44283e-87
Snhg11	1.82751e-91	1.20856	0.704	0.598	6.14042e-89	5.01259e-90		Baiap3	2.11884e-73	1.40447	0.465	0.253	7.11932e-71	4.66146e-72
Ptprn	8.47698e-68	0.641722	0.771	0.639	2.84827e-65	2.03448e-66		Ptprn	2.74552e-72	0.623306	0.771	0.645	9.22495e-70	5.28513e-71
Calb1	2.38251e-67	1.23083	0.486	0.292	8.00523e-65	5.08269e-66		Ncor2	5.84559e-69	1.21776	0.622	0.445	1.96412e-66	1.00025e-67
Celsr3	2.22998e-65	0.871282	0.622	0.434	7.49275e-63	4.16635e-64		Arhgdia	2.13889e-67	-0.399138	0.907	0.924	7.18668e-65	3.29389e-66
Trh	2.38697e-65	-0.519118	0.837	0.923	8.02022e-63	4.16635e-64		Arpp21	6.65935e-63	-0.602321	0.876	0.916	2.23754e-60	9.32309e-62
Syt1	6.88286e-64	0.391535	0.947	0.878	2.31264e-61	1.10126e-62		Extl1	5.20258e-62	0.765227	0.606	0.41	1.74807e-59	6.67664e-61
Ttll7	1.32043e-63	1.81082	0.304	0.13	4.43664e-61	1.95017e-62		Rnf111	7.32248e-61	0.867976	0.574	0.392	2.46035e-58	8.67433e-60
Nr3c2	8.02408e-60	1.01338	0.609	0.441	2.69609e-57	1.10044e-58		Cadm3	8.85188e-61	-0.367749	0.963	0.973	2.97423e-58	9.73707e-60
Arhgdia	8.90963e-58	-0.342866	0.907	0.937	2.99364e-55	1.14043e-56		Syngr1	6.16991e-56	-0.330031	0.934	0.958	2.07309e-53	6.33444e-55
Prkcg	2.17573e-52	0.6804	0.676	0.535	7.31044e-50	2.61087e-51		Meis2	5.3093e-54	-0.651117	0.647	0.745	1.78392e-51	5.1102e-53
Serinc3	8.82195e-52	0.747133	0.623	0.485	2.96417e-49	9.96361e-51		Srgap3	7.36268e-54	-0.348161	0.902	0.919	2.47386e-51	6.66972e-53
Trim9	6.08191e-51	0.447659	0.838	0.707	2.04352e-48	6.48737e-50		Nptx1	1.40434e-50	0.341638	0.955	0.86	4.71859e-48	1.20149e-49
Ptprd	9.64659e-51	1.15132	0.481	0.326	3.24126e-48	9.74814e-50		Ngb	2.0006e-50	0.733236	0.56	0.37	6.72201e-48	1.62154e-49
Spock1	3.42841e-50	0.526586	0.803	0.673	1.15195e-47	3.29127e-49		Myoc	2.08187e-49	0.820413	0.556	0.368	6.99509e-47	1.60304e-48
Caly	6.54704e-49	-0.367863	0.829	0.868	2.19981e-46	5.98587e-48		Kcng3	1.30844e-47	0.457624	0.525	0.317	4.39637e-45	9.59526e-47
Cdkn1c	2.77937e-46	-0.778085	0.492	0.645	9.33867e-44	2.42563e-45		Nr3c2	3.15379e-47	0.844527	0.609	0.468	1.05967e-44	2.20766e-46
Hivep2	5.75815e-45	1.12019	0.589	0.491	1.93474e-42	4.8068e-44		Lypd1	9.41585e-46	-0.579801	0.825	0.864	3.16373e-43	6.30453e-45
Rsrp1	1.59291e-44	0.821129	0.56	0.412	5.35217e-42	1.27433e-43		Rtn4rl1	3.67609e-45	0.577719	0.792	0.714	1.23517e-42	2.35882e-44
Plxnd1	2.69288e-43	0.43355	0.893	0.66	9.04807e-41	2.06813e-42		Trh	3.82324e-39	-0.477261	0.837	0.875	1.28461e-36	2.35512e-38
Rtn4	5.56387e-42	0.599347	0.661	0.529	1.86946e-39	4.10871e-41		Cds2	7.8215e-39	0.325493	0.835	0.725	2.62802e-36	4.63273e-38
Cnr1	5.95563e-41	0.797389	0.589	0.461	2.00109e-38	4.21701e-40		Cacng5	2.77146e-38	0.944885	0.346	0.197	9.31211e-36	1.58076e-37
Cdr1os	6.14981e-41	1.37239	0.391	0.247	2.06634e-38	4.21701e-40		Inafm2	7.12911e-36	0.521385	0.569	0.41	2.39538e-33	3.92101e-35
Aak1	2.47403e-40	0.279844	0.912	0.9	8.31275e-38	1.63798e-39		Smg5	1.08874e-35	0.596068	0.495	0.329	3.65817e-33	5.78159e-35
Slc7a10	2.18401e-39	1.18712	0.25	0.116	7.33828e-37	1.39777e-38		Dcn	3.72406e-34	0.980333	0.398	0.258	1.25128e-31	1.91168e-33
Cpne6	5.22021e-39	0.281446	0.963	0.941	1.75399e-36	3.23316e-38		Flrt1	2.53253e-33	0.528685	0.678	0.595	8.5093e-31	1.2581e-32
Son	6.96917e-37	0.566083	0.649	0.542	2.34164e-34	4.1815e-36		Celsr3	2.56368e-32	0.510556	0.622	0.476	8.61398e-30	1.23377e-31
Rtn4rl2	2.65924e-36	0.519263	0.768	0.663	8.93504e-34	1.54719e-35		Cnr1	1.33422e-30	0.471226	0.589	0.447	4.48299e-28	6.22638e-30
Sub1	1.36988e-35	0.868912	0.354	0.216	4.60281e-33	7.73582e-35		Chrnb2	5.53503e-29	0.446136	0.604	0.465	1.85977e-26	2.50704e-28
Lrpap1	2.43377e-35	0.479541	0.72	0.625	8.17746e-33	1.3351e-34		Sec24d	1.22631e-28	0.537851	0.497	0.36	4.1204e-26	5.39576e-28
Ccnjl	2.06891e-34	0.759382	0.411	0.261	6.95155e-32	1.10342e-33		Foxp2	5.20081e-28	0.979361	0.294	0.173	1.74747e-25	2.22479e-27
Folr1	2.32852e-32	1.1183	0.262	0.139	7.82383e-30	1.20831e-31		Rsrp1	6.52097e-28	0.47045	0.56	0.405	2.19105e-25	2.71413e-27
Syne1	1.19594e-31	-0.318096	0.841	0.871	4.01835e-29	6.04264e-31		Paqr7	7.87961e-28	0.531873	0.508	0.363	2.64755e-25	3.19332e-27
Gm26917	9.28127e-31	-2.06713	0.868	0.939	3.11851e-28	4.56924e-30		tdT-CDS	1.1709e-27	-0.334102	1	1	3.93424e-25	4.62357e-27
Rtn4rl1	2.85952e-29	0.537351	0.792	0.811	9.60798e-27	1.37257e-28		Snhg11	3.38535e-27	-0.525303	0.704	0.779	1.13748e-24	1.28968e-26
Actr2	6.92719e-29	0.486755	0.648	0.537	2.32754e-26	3.24395e-28		Mog	3.43356e-27	0.555654	0.609	0.463	1.15367e-24	1.28968e-26
Srgap3	7.78808e-29	0.285492	0.902	0.835	2.61679e-26	3.56027e-28		Adra2a	2.68009e-26	0.397356	0.737	0.6	9.00509e-24	9.82699e-26
Hdac11	7.66569e-27	0.368055	0.786	0.664	2.57567e-24	3.42282e-26		Stard5	5.61268e-26	0.795677	0.201	0.102	1.88586e-23	2.01012e-25
Slc38a1	1.406e-26	0.542397	0.656	0.538	4.72416e-24	6.13528e-26		Vtn	2.75364e-25	0.748312	0.207	0.107	9.25223e-23	9.63774e-25
Flrt1	3.28622e-26	0.460601	0.678	0.632	1.10417e-23	1.40212e-25		Clmn	9.46309e-25	0.42133	0.5	0.364	3.1796e-22	3.23848e-24
Gpr88	7.65693e-26	-1.01767	0.306	0.41	2.57273e-23	3.19593e-25		Lmo3	4.62251e-24	0.505314	0.272	0.161	1.55316e-21	1.54754e-23
Ddx17	1.97346e-25	0.31912	0.778	0.705	6.63083e-23	8.0618e-25		Hivep2	9.65958e-24	0.717811	0.589	0.492	3.24562e-21	3.16506e-23
Plk2	2.83076e-25	0.289096	0.794	0.702	9.51134e-23	1.1323e-24		Grp	3.2431e-23	0.738637	0.375	0.258	1.08968e-20	1.0405e-22
Ncor2	5.2286e-25	0.814248	0.622	0.553	1.75681e-22	2.04876e-24		Slc5a3	5.05838e-23	0.408826	0.557	0.427	1.69962e-20	1.58978e-22
Dkkl1	6.84414e-25	1.41092	0.155	0.069	2.29963e-22	2.62815e-24		Rtn4r	5.44312e-23	0.29089	0.85	0.754	1.82889e-20	1.67648e-22
Pcdh17	7.43021e-25	0.633386	0.549	0.454	2.49655e-22	2.79726e-24		Ptdss2	5.79615e-23	0.312055	0.465	0.329	1.94751e-20	1.75021e-22
Baiap3	1.17536e-24	0.628328	0.465	0.343	3.94922e-22	4.3398e-24		Synpr	2.53736e-22	0.533153	0.448	0.325	8.52552e-20	7.51448e-22
Tmx1	2.51481e-24	0.757984	0.34	0.226	8.44977e-22	9.11026e-24		Spsb1	6.84575e-22	0.414494	0.354	0.232	2.30017e-19	1.98914e-21
Atp8a1	5.10177e-24	0.338863	0.784	0.701	1.71419e-21	1.81396e-23		Banp	6.54467e-21	0.49902	0.401	0.281	2.19901e-18	1.86644e-20
Tmem59	9.10218e-24	0.629678	0.486	0.374	3.05833e-21	3.17749e-23		Prr18	7.43136e-21	0.363222	0.47	0.343	2.49694e-18	2.08078e-20
Gjb6	3.60285e-23	0.8876	0.318	0.211	1.21056e-20	1.23526e-22		D630045J12Rik	1.00679e-20	0.342512	0.635	0.522	3.38283e-18	2.76868e-20
Rnf111	7.48981e-23	0.593105	0.574	0.487	2.51657e-20	2.52288e-22		Crhbp	1.58777e-20	0.718203	0.201	0.111	5.33492e-18	4.28977e-20
Rpn2	1.21528e-22	0.312691	0.789	0.734	4.08333e-20	4.02299e-22		Dhps	2.35225e-20	0.415341	0.413	0.291	7.90355e-18	6.24562e-20
Crtac1	2.04876e-21	-0.333628	0.648	0.742	6.88383e-19	6.62694e-21		Folr1	2.82555e-20	0.519833	0.262	0.16	9.49385e-18	7.37517e-20
Odr4	2.07092e-21	0.694041	0.37	0.265	6.95829e-19	6.62694e-21		Tiam1	4.69562e-20	-0.276543	0.871	0.886	1.57773e-17	1.20521e-19
Myoc	2.47484e-21	0.739098	0.556	0.452	8.31547e-19	7.78967e-21		Atp8a1	4.52303e-19	0.264764	0.784	0.707	1.51974e-16	1.14188e-18
Spsb1	2.775e-20	0.904408	0.354	0.254	9.324e-18	8.59355e-20		Ttyh3	4.68757e-19	0.250973	0.808	0.691	1.57502e-16	1.16433e-18
Junb	4.36941e-20	-0.321015	0.739	0.804	1.46812e-17	1.33163e-19		Celsr1	9.18356e-19	0.685469	0.226	0.136	3.08567e-16	2.24487e-18
Dcn	8.79043e-20	0.935651	0.398	0.304	2.95358e-17	2.63713e-19		Tnfrsf21	8.45247e-18	0.261273	0.736	0.623	2.84003e-15	2.03388e-17
Lmo3	1.03531e-18	0.674393	0.272	0.179	3.47863e-16	3.05813e-18		Crk	3.57242e-17	0.257662	0.654	0.548	1.20033e-14	8.4639e-17
Lrrc49	2.7698e-18	0.411507	0.568	0.482	9.30652e-16	8.05759e-18		Macf1	3.72464e-17	-0.302116	0.747	0.761	1.25148e-14	8.69084e-17
Ppp1r1b	4.88137e-18	0.66293	0.554	0.483	1.64014e-15	1.39884e-17		Dagla	4.26568e-16	0.265456	0.707	0.582	1.43327e-13	9.80471e-16
Extl1	9.58669e-18	-0.380483	0.606	0.667	3.22113e-15	2.70683e-17		Gjb6	6.79948e-16	0.377272	0.318	0.218	2.28463e-13	1.53988e-15
Synpr	1.28531e-17	0.639206	0.448	0.36	4.31863e-15	3.57651e-17		Junb	7.55278e-16	0.352172	0.739	0.627	2.53773e-13	1.68569e-15
Sorl1	2.02696e-17	0.340779	0.735	0.672	6.81059e-15	5.55966e-17		Ubl3	2.98487e-15	0.259208	0.617	0.514	1.00291e-12	6.5667e-15
Ssr1	3.94466e-17	0.501158	0.433	0.336	1.3254e-14	1.06672e-16		C1qb	3.26172e-15	0.462594	0.258	0.171	1.09594e-12	7.07472e-15
Thsd7a	4.18399e-17	0.97616	0.287	0.202	1.40582e-14	1.11573e-16		Ccnjl	3.38438e-15	0.337478	0.411	0.308	1.13715e-12	7.23882e-15
Grp	4.80036e-17	0.909069	0.375	0.288	1.61292e-14	1.26256e-16		Adar	7.18205e-15	-0.268549	0.784	0.79	2.41317e-12	1.51512e-14
Slc5a3	1.01839e-16	0.442206	0.557	0.465	3.42179e-14	2.64231e-16		Srrm2	2.8202e-14	-0.407505	0.597	0.601	9.47586e-12	5.86906e-14
Daam2	1.94731e-15	-0.528963	0.329	0.414	6.54295e-13	4.98511e-15		Smtn	3.04282e-14	0.556273	0.2	0.126	1.02239e-11	6.24793e-14
Cers1	4.08634e-15	-0.290411	0.668	0.714	1.37301e-12	1.03234e-14		Lpl	5.68769e-13	0.323569	0.167	0.101	1.91106e-10	1.1525e-12
D630045J12Rik	5.79422e-15	0.378908	0.635	0.583	1.94686e-12	1.44479e-14		Serpinf1	8.43124e-13	0.384729	0.258	0.177	2.8329e-10	1.68625e-12
Ptdss2	6.15098e-15	0.474769	0.465	0.377	2.06673e-12	1.51409e-14		Pvalb	1.57886e-12	0.402015	0.17	0.104	5.30497e-10	3.11723e-12
Cacng5	6.35367e-15	0.874546	0.346	0.263	2.13483e-12	1.54418e-14		Cacna1s	1.73251e-12	0.257423	0.244	0.165	5.82124e-10	3.3773e-12
Mog	6.68949e-15	0.570743	0.609	0.516	2.24767e-12	1.60548e-14		Olfr606	1.89743e-12	0.41537	0.158	0.095	6.37535e-10	3.65254e-12
Sccpdh	1.12086e-14	0.741032	0.308	0.224	3.76607e-12	2.63529e-14		Ccl4	2.17086e-12	0.481243	0.188	0.12	7.29408e-10	4.12731e-12
Nacc2	1.12549e-14	-0.382378	0.563	0.622	3.78163e-12	2.63529e-14		Slc7a10	2.34992e-12	0.314814	0.25	0.17	7.89572e-10	4.41326e-12
Wnt7b	1.18511e-14	0.328187	0.396	0.284	3.98198e-12	2.74147e-14		Syvn1	3.23249e-12	0.305021	0.215	0.142	1.08612e-09	5.99762e-12
Nek7	1.28288e-14	0.778385	0.255	0.177	4.31046e-12	2.93229e-14		Bin2	3.50996e-12	0.361975	0.133	0.077	1.17935e-09	6.43493e-12
Myl4	1.79916e-14	0.92546	0.186	0.115	6.04517e-12	4.06398e-14		Sccpdh	5.71002e-12	0.330262	0.308	0.223	1.91857e-09	1.03452e-11
Srrm2	6.44224e-14	-0.327982	0.597	0.648	2.16459e-11	1.43827e-13		Sla2	7.06351e-12	1.12123	0.161	0.102	2.37334e-09	1.26486e-11
Fh1	7.20312e-14	0.665373	0.284	0.204	2.42025e-11	1.58965e-13		Cd83	1.53926e-11	0.477662	0.186	0.122	5.1719e-09	2.72466e-11
Moxd1	1.23619e-13	-0.576038	0.326	0.402	4.15359e-11	2.69714e-13		Rgs12	1.66548e-11	0.251869	0.436	0.339	5.59601e-09	2.91459e-11
Eif3k	1.36294e-13	-0.451656	0.469	0.53	4.57947e-11	2.94027e-13		Lamp5	2.04877e-11	-0.507712	0.499	0.531	6.88385e-09	3.54506e-11
Asxl2	2.26421e-13	0.405726	0.526	0.444	7.60774e-11	4.83031e-13		Lhx6	7.2639e-11	0.285008	0.197	0.13	2.44067e-08	1.24293e-10
Clvs1	3.13549e-13	0.433951	0.408	0.328	1.05352e-10	6.61553e-13
Tbc1d17	4.3217e-13	-0.673676	0.249	0.323	1.45209e-10	9.0192e-13
Egr1	4.99342e-13	0.463711	0.74	0.688	1.67779e-10	1.0309e-12
Msmo1	6.54155e-13	0.427785	0.445	0.367	2.19796e-10	1.33615e-12
Ptpa	8.12337e-13	-0.448825	0.398	0.461	2.72945e-10	1.64178e-12
Bdnf	1.80492e-12	0.691845	0.253	0.181	6.06454e-10	3.60984e-12
Sst	1.86715e-12	-0.841299	0.27	0.336	6.27364e-10	3.69581e-12
Kcnq1ot1	1.92106e-12	0.654122	0.485	0.419	6.45476e-10	3.76371e-12
Foxp2	2.22004e-12	0.84391	0.294	0.222	7.45933e-10	4.30553e-12
Mal2	2.93304e-12	0.341187	0.615	0.563	9.85501e-10	5.63143e-12
Lpl	3.50747e-12	0.885619	0.167	0.106	1.17851e-09	6.66766e-12
Scg2	3.90105e-12	0.603685	0.554	0.477	1.31075e-09	7.34316e-12
Cdkn1a	9.11727e-12	0.606278	0.329	0.254	3.0634e-09	1.69953e-11
Cldn10	2.43833e-11	0.758043	0.154	0.096	8.19277e-09	4.50152e-11
Rab3b	4.65864e-11	-0.375424	0.36	0.438	1.5653e-08	8.51866e-11
Larp7	7.44741e-11	0.611836	0.239	0.173	2.50233e-08	1.34897e-10
Rnps1	1.09125e-10	0.333593	0.53	0.447	3.66659e-08	1.95813e-10
Clmn	1.6371e-10	0.349541	0.5	0.424	5.50065e-08	2.9104e-10
Nfasc	2.13375e-10	0.313092	0.613	0.571	7.16941e-08	3.75854e-10
