# Supplementary material for: The cortical amygdala consolidates a socially transmitted long-term memory
Source: Nature. 2024 Jul 3;632(8024):366–74. doi: 10.1038/s41586-024-07632-5 (PMC11306109; doi:10.1038/s41586-024-07632-5)
Supplement: Supplementary file 6 — Supplementary Table 4 shows the value and percentage of STFP memory-specific genes in scRNA-seq analyses in Fig. 5f. [file 41586_2024_7632_MOESM6_ESM.xlsx]

## Sheet: DEG of tdT+
Supplementary Data Table 4: STFP specific genes in Fig. 5f
STFP vs Odor in tdTomato neurons							STFP vs Hc in tdTomato neurons
Gene	p_val	avg_log2FC	pct.STFP	pct.Odor			Gene	p_val	avg_log2FC	pct.STFP	pct.HC
Ncor2	0.000388558	2.00304	0.812	0.514			Ncor2	0.00040564	2.25219	0.812	0.588
Celsr3	4.15286e-05	2.03309	0.875	0.651			D630045J12Rik	1.38317e-05	2.12472	0.875	0.582
D630045J12Rik	8.19402e-05	1.98453	0.875	0.725			Celsr3	5.82198e-06	2.09436	0.875	0.511
Hivep2	0.00291196	1.9162	0.812	0.697			Rtn4rl1	9.84024e-05	1.9928	0.938	0.687
Rtn4rl1	0.000527001	1.89022	0.938	0.771			Hivep2	0.00282516	1.76451	0.812	0.659
Shank1	0.000191301	1.71834	0.875	0.899			Fam163b	6.58966e-05	1.64224	0.938	0.714
Fam163b	8.47694e-05	1.71379	0.938	0.789			Pcdh1	0.000240658	1.53859	0.875	0.407
Add1	1.65512e-05	1.61748	0.938	0.89			Shank1	0.000243122	1.53337	0.875	0.78
Pcdh1	7.10113e-05	1.5791	0.875	0.404			Cpne6	1.51897e-06	1.51905	0.938	0.885
Cpne6	5.29622e-06	1.41857	0.938	0.936			Add1	2.85338e-05	1.49894	0.938	0.824
Ptprn	7.81946e-05	1.26267	1	0.972			Srgap3	0.00511199	1.2252	0.875	0.692
Srgap3	0.00823979	1.17277	0.875	0.761			Ptprn	7.11081e-06	1.20695	1	0.912
Plxnd1	0.00305489	1.0731	0.875	0.881			Plxnd1	0.000342704	1.01814	0.875	0.736
Rtn4rl2	3.07815e-05	1.0225	0.938	0.468			Rtn4rl2	1.05741e-05	1.01759	0.938	0.451
Eef1b2	5.97998e-06	-1.41502	0.125	0.761			Eef1b2	0.000951781	-1.05778	0.125	0.566
Mydgf	1.68939e-06	-1.47164	0	0.725			Paip2	8.27452e-06	-1.2164	0.125	0.769
Tbcb	1.70976e-05	-1.47362	0.125	0.752			Pkig	4.39952e-05	-1.35063	0.188	0.709
Paip2	1.84392e-06	-1.47379	0.125	0.826			Cops6	1.03024e-05	-1.41567	0	0.643
Ndufb8	4.88254e-07	-1.5064	0.125	0.826			Cope	6.56045e-05	-1.44429	0.25	0.742
Cope	2.04762e-05	-1.51303	0.25	0.78			Tbcb	0.000317722	-1.46561	0.125	0.621
Cops6	3.29637e-07	-1.56904	0	0.78			Scg2	0.000244563	-1.47107	0	0.511
Pkig	8.71764e-07	-1.58677	0.188	0.835			Mydgf	1.37739e-05	-1.5587	0	0.632
Scg2	2.4277e-05	-1.62712	0	0.624			Tagln3	0.000629956	-1.55903	0.188	0.632
Prdx5	3.37935e-05	-1.6896	0.312	0.743			Prdx5	0.00102127	-1.62433	0.312	0.626
Tagln3	1.92128e-05	-1.80004	0.188	0.761			Gabra2	2.85432e-06	-1.72085	0.5	0.901
Gabra2	9.96706e-08	-1.81047	0.5	0.954			Tmem151a	9.93018e-06	-1.76631	0.312	0.802
Tmem151a	8.10288e-08	-1.84737	0.312	0.899			Slc25a5	9.01199e-06	-1.77954	0.188	0.72
Slc25a5	1.74652e-06	-1.91708	0.188	0.78			Ndufb8	1.45714e-07	-2.05556	0.125	0.841
Cox6c	7.22855e-08	-1.95921	0.312	0.954			Atp6ap1	2.20083e-06	-2.18095	0.438	0.923
Atp6ap1	4.42121e-07	-2.16145	0.438	0.927			Cox6c	3.37885e-07	-2.47134	0.312	0.896
