# Supplementary material for: The cortical amygdala consolidates a socially transmitted long-term memory
Source: Nature. 2024 Jul 3;632(8024):366–74. doi: 10.1038/s41586-024-07632-5 (PMC11306109; doi:10.1038/s41586-024-07632-5)
Supplement: Supplementary file 7 — Supplementary Tables 5 and 6 are the statistics details for data analyses except for scRNA-seq and MERFISH. [file 41586_2024_7632_MOESM7_ESM.xlsx]

## Sheet: Summary- tests
Supplementary Data Table 5: details for statistics (five spread sheets)
Figure panel	tests (all two tailed)
Fig.1a	Wilcoxon matched-pairs signed rank test
Fig.1b	paired student t test
Fig.1f, ctrl vs. PTX	paired student t test
Fig.1f, PTX vs. PTX+CNQX+APV	Wilcoxon matched-pairs signed rank test
Fig.2a, middle panel, GFP	Wilcoxon matched-pairs signed rank test
Fig.2a, middle panel, TeNT	Wilcoxon matched-pairs signed rank test
Fig.2a, right panel	Mann Whitney test
Fig.2b, middle panel, GFP	Wilcoxon matched-pairs signed rank test
Fig.2b, middle panel, TeNT	paired student t test
Fig.2b, right panel	unpaired student t test
Fig.2c, middle panel, GFP	Wilcoxon matched-pairs signed rank test
Fig.2c, middle panel, TeNT	Wilcoxon matched-pairs signed rank test
Fig.2c, right panel	Mann Whitney test
Fig.2d, middle panel, GFP	Wilcoxon matched-pairs signed rank test
Fig.2d, middle panel, TeNT	Wilcoxon matched-pairs signed rank test
Fig.2d, right panel	Mann Whitney test
Fig.2e, middle panel, GFP	Wilcoxon matched-pairs signed rank test
Fig.2e, middle panel, TeNT	Wilcoxon matched-pairs signed rank test
Fig.2e, right panel	unpaired student t test
Fig.2f, middle panel, GFP	Wilcoxon matched-pairs signed rank test
Fig.2f, middle panel, TeNT	paired student t test
Fig.2f, right panel	Mann Whitney test
Fig.2g, left panel, GFP	Wilcoxon matched-pairs signed rank test
Fig.2g, left panel, TeNT	paired student t test
Fig.2g, right panel	Mann Whitney test
Fig.2h, left panel, GFP	Wilcoxon matched-pairs signed rank test
Fig.2h, left panel, TeNT	Wilcoxon matched-pairs signed rank test
Fig.2h, right panel	Mann Whitney test
Fig.2i, left panel, GFP	Wilcoxon matched-pairs signed rank test
Fig.2i, left panel, TeNT	paired student t test
Fig.2i, right panel	unpaired student t test
Fig.2j left panel, GFP	Wilcoxon matched-pairs signed rank test
Fig.2j left panel, TeNT	Wilcoxon matched-pairs signed rank test
Fig.2j, right panel	Mann Whitney test
Fig.3h, middle panel, ANI	paired student t test
Fig.3h, middle panel, saline	paired student t test
Fig.3h, right panel	unpaired student t test
Fig.3i, middle panel, ANI	Wilcoxon matched-pairs signed rank test
Fig.3i, middle panel, saline	paired student t test
Fig.3i, right panel	unpaired student t test
Fig.6a, middle panel, GFP	paired student t test
Fig.6a, middle panel, TeNT	Wilcoxon matched-pairs signed rank test
Fig.6a, right panel	Mann Whitney test
Extended Data Fig. 1a, left	paired student t test
Extended Data Fig. 1a, right	paired student t test
Extended Data Fig. 1b, middle panel, 3wk	Wilcoxon matched-pairs signed rank test
Extended Data Fig. 1b, middle panel, 6wk	Wilcoxon matched-pairs signed rank test
Extended Data Fig. 1b, middle panel, 9wk	Wilcoxon matched-pairs signed rank test
Extended Data Fig. 1b, middle panel, day 0	paired student t test
Extended Data Fig. 1c, middle panel, 3wk	Wilcoxon matched-pairs signed rank test
Extended Data Fig. 1c, middle panel, 6wk	Wilcoxon matched-pairs signed rank test
Extended Data Fig. 1c, middle panel, 9wk	Wilcoxon matched-pairs signed rank test
Extended Data Fig. 1c, middle panel, day 0	Wilcoxon matched-pairs signed rank test
Extended Data Fig. 1d, right panel	Wilcoxon matched-pairs signed rank test
Extended Data Fig. 1e, middle panel, 15wk	Wilcoxon matched-pairs signed rank test
Extended Data Fig. 1e, middle panel, 30wk	Wilcoxon matched-pairs signed rank test
Extended Data Fig. 1e, middle panel, 3wk	Wilcoxon matched-pairs signed rank test
Extended Data Fig. 1e, middle panel, 45wk	Wilcoxon matched-pairs signed rank test
Extended Data Fig. 1e, middle panel, 6wk	Wilcoxon matched-pairs signed rank test
Extended Data Fig. 1e, middle panel, 9wk	Wilcoxon matched-pairs signed rank test
Extended Data Fig. 1e,middle panel, day 0	paired student t test
Extended Data Fig. 2a, 3wk, GFP	paired student t test
Extended Data Fig. 2a, 3wk, TeNT	Wilcoxon matched-pairs signed rank test
Extended Data Fig. 2a, day 0, GFP	Wilcoxon matched-pairs signed rank test
Extended Data Fig. 2a, day 0, TeNT	Wilcoxon matched-pairs signed rank test
Extended Data Fig. 2b, 3wk, GFP	paired student t test
Extended Data Fig. 2b, 3wk, TENT	paired student t test
Extended Data Fig. 2b, day 0, GFP	Wilcoxon matched-pairs signed rank test
Extended Data Fig. 2b, day 0, TeNT	paired student t test
Extended Data Fig. 2c, middle panel, GFP	Wilcoxon matched-pairs signed rank test
Extended Data Fig. 2c, middle panel, TeNT	Wilcoxon matched-pairs signed rank test
Extended Data Fig. 2c, right panel	Mann Whitney test
Extended Data Fig. 2d	Wilcoxon matched-pairs signed rank test
Extended Data Fig. 2e	unpaired student t test
Extended Data Fig. 2g	unpaired student t test
Extended Data Fig. 2i, tone test	unpaired student t test
Extended Data Fig. 2i, altered context	unpaired student t test
Extended Data Fig. 2i, context	unpaired student t test
Extended Data Fig. 2j, distence in center	unpaired student t test
Extended Data Fig. 2j, number of center visits	unpaired student t test
Extended Data Fig. 2j, time in center	unpaired student t test
Extended Data Fig. 2j, total length	unpaired student t test
Extended Data Fig. 2k, middle panel, GFP	Wilcoxon matched-pairs signed rank test
Extended Data Fig. 2k, middle panel, TeNT	Wilcoxon matched-pairs signed rank test
Extended Data Fig. 2k, right panel	Mann Whitney test
Extended Data Fig. 2q	Wilcoxon matched-pairs signed rank test
Extended Data Fig. 2r	paired student t test
Extended Data Fig. 2s2, left panel, GFP	paired student t test
Extended Data Fig. 2s2, left panel, TeNT	Wilcoxon matched-pairs signed rank test
Extended Data Fig. 2s2, right panel	Mann Whitney test
Extended Data Fig. 2t3, left panel, GFP	Wilcoxon matched-pairs signed rank test
Extended Data Fig. 2t3, left panel, TeNT	paired student t test
Extended Data Fig. 2t3, right panel	Mann Whitney test
Extended Data Fig. 2u, 3wk, GFP	Wilcoxon matched-pairs signed rank test
Extended Data Fig. 2u, 3wk, TeNT	Wilcoxon matched-pairs signed rank test
Extended Data Fig. 2u, day 0, GFP	paired student t test
Extended Data Fig. 2u, day 0, TeNT	paired student t test
Extended Data Fig. 2v, 3wk, GFP	Wilcoxon matched-pairs signed rank test
Extended Data Fig. 2v, 3wk, TeNT	paired student t test
Extended Data Fig. 2v, day 0, GFP	Wilcoxon matched-pairs signed rank test
Extended Data Fig. 2v, day 0, TeNT	paired student t test
Extended Data Fig. 2x, middle panel, GFP	paired student t test
Extended Data Fig. 2x, middle panel, TeNT	paired student t test
Extended Data Fig. 2x, right panel	unpaired student t test
Extended Data Fig. 3b1, CNO, GFP	paired student t test
Extended Data Fig. 3b1, CNO, hM4Di	paired student t test
Extended Data Fig. 3b1, saline, GFP	Wilcoxon matched-pairs signed rank test
Extended Data Fig. 3b1, saline, hM4Di	Wilcoxon matched-pairs signed rank test
Extended Data Fig. 3b2, CNO, GFP	Wilcoxon matched-pairs signed rank test
Extended Data Fig. 3b2, CNO, hM4Di	Wilcoxon matched-pairs signed rank test
Extended Data Fig. 3b2, saline, GFP	Wilcoxon matched-pairs signed rank test
Extended Data Fig. 3b2, saline, hM4Di	Wilcoxon matched-pairs signed rank test
Extended Data Fig. 3b3, CNO, GFP	Wilcoxon matched-pairs signed rank test
Extended Data Fig. 3b3, CNO, hM4Di	Wilcoxon matched-pairs signed rank test
Extended Data Fig. 3b3, saline, GFP	paired student t test
Extended Data Fig. 3b3, saline, hM4Di	paired student t test
Extended Data Fig. 3b4, CNO, GFP	Wilcoxon matched-pairs signed rank test
Extended Data Fig. 3b4, CNO, hM4Di	paired student t test
Extended Data Fig. 3b4, saline, GFP	paired student t test
Extended Data Fig. 3b4, saline, hM4Di	Wilcoxon matched-pairs signed rank test
Extended Data Fig. 3c2, left panel, GFP	paired student t test
Extended Data Fig. 3c2, left panel, hM4Di	paired student t test
Extended Data Fig. 3c2, right panel	unpaired student t test
Extended Data Fig. 3c3, left panel, GFP	paired student t test
Extended Data Fig. 3c3, left panel, hM4Di	paired student t test
Extended Data Fig. 3c3, right panel	unpaired student t test
Extended Data Fig. 3d2, left panel, GFP	Wilcoxon matched-pairs signed rank test
Extended Data Fig. 3d2, left panel, hM4Di	Wilcoxon matched-pairs signed rank test
Extended Data Fig. 3d2, right panel	Mann Whitney test
Extended Data Fig. 3d3, left panel, GFP	Wilcoxon matched-pairs signed rank test
Extended Data Fig. 3d3, left panel, hM4Di	paired student t test
Extended Data Fig. 3d3, right panel	unpaired student t test
Extended Data Fig. 3e2, CNO, GFP	paired student t test
Extended Data Fig. 3e2, CNO, hM4Di	paired student t test
Extended Data Fig. 3e2, saline, GFP	Wilcoxon matched-pairs signed rank test
Extended Data Fig. 3e2, saline, hM4Di	Wilcoxon matched-pairs signed rank test
Extended Data Fig. 3f2, left panel, GFP	Wilcoxon matched-pairs signed rank test
Extended Data Fig. 3f2, left panel, hM4Di	Wilcoxon matched-pairs signed rank test
Extended Data Fig. 3f2, right panel	Mann Whitney test
Extended Data Fig. 3g2, left panel, hM4Di	paired student t test
Extended Data Fig. 3g2, left panel, mCh	paired student t test
Extended Data Fig. 3g2, right panel	Mann Whitney test
Extended Data Fig. 3h2, left panel, GFP	paired student t test
Extended Data Fig. 3h2, left panel, hM4Di	paired student t test
Extended Data Fig. 3h2, right panel	unpaired student t test
Extended Data Fig. 3j, lower right	unpaired student t test
Extended Data Fig. 3m, left panel	Mann Whitney test
Extended Data Fig. 3n, left panel	unpaired student t test
Extended Data Fig. 3o, left panel	Mann Whitney test
Extended Data Fig. 3p, left	Mann Whitney test
Extended Data Fig. 3q, left panel	unpaired student t test
Extended Data Fig. 3r, left panel	Mann Whitney test
Extended Data Fig. 3s1	Mann Whitney test
Extended Data Fig. 3s2, right panel	unpaired student t test
Extended Data Fig. 10j, CNO, GFP	paired student t test
Extended Data Fig. 10j, CNO, hM4Di	paired student t test
Extended Data Fig. 10j, saline, GFP	paired student t test
Extended Data Fig. 10j, saline, hM4Di	paired student t test

## Sheet: Paired t test
															Effect size
Figure panel	Passed normality test?	two tailed paired or unpaired t tests	P value	P value summary	Significantly different (P < 0.05)?	One- or two-tailed P value?	t, df	Number of pairs			Mean of differences (B - A)	SD of differences	SEM of differences	95% confidence interval	R squared (eta squared)	Cohen's d (B-A)
Fig.1b	yes	paired student t test	0.0335	*	Yes	Two-tailed	t=2.464, df=10	11			34.86	46.92	14.15	3.336 to 66.38	0.3778	0.742967
Fig.1f, ctrl vs. PTX	yes	paired student t test	0.1107	ns	No	Two-tailed	t=1.793, df=8	9			-0.07657	0.1281	0.0427	-0.1750 to 0.02189	0.2867	-0.597736
Fig.2b, middle panel, TeNT	yes	paired student t test	0.0033	**	Yes	Two-tailed	t=4.374, df=7	8			-48.88	31.61	11.17	-75.31 to -22.46	0.7322	-1.54635
Fig.2f, middle panel, TeNT	yes	paired student t test	0.877	ns	No	Two-tailed	t=0.1615, df=6	7			1.371	22.46	8.488	-19.40 to 22.14	0.004329	0.0610419
Fig.2g, left panel, TeNT	yes	paired student t test	0.002	**	Yes	Two-tailed	t=4.774, df=7	8			-40.98	24.28	8.583	-61.27 to -20.68	0.7651	-1.68781
Fig.2i, left panel, TeNT	yes	paired student t test	0.1255	ns	No	Two-tailed	t=1.740, df=7	8			-7.775	12.64	4.469	-18.34 to 2.793	0.3019	-0.615111
Fig.3h, middle panel, saline	yes	paired student t test	0.8776	ns	No	Two-tailed	t=0.1591, df=8	9			-1.313	24.76	8.253	-20.34 to 17.72	0.003153	-0.0530291
Fig.3h, middle panel, ANI	yes	paired student t test	0.0037	**	Yes	Two-tailed	t=3.888, df=9	10			-35.84	29.15	9.217	-56.69 to -14.99	0.6269	-1.2295
Fig.3i, middle panel, saline	yes	paired student t test	0.8288	ns	No	Two-tailed	t=0.2234, df=8	9			-1.36	18.26	6.088	-15.40 to 12.68	0.0062	-0.0744797
Fig.6a, middle panel, GFP	yes	paired student t test	0.184	ns	No	Two-tailed	t=1.454, df=8	9			-6.324	13.05	4.349	-16.35 to 3.705	0.2091	-0.484598
Extended Data Fig. 1a, left	yes	paired student t test	0.0021	**	Yes	Two-tailed	t=3.825, df=13	14			-47.58	46.54	12.44	-74.45 to -20.71	0.5296	-1.02235
Extended Data Fig. 1a, right	yes	paired student t test	0.0025	**	Yes	Two-tailed	t=3.680, df=14	15			35.81	37.7	9.733	14.94 to 56.69	0.4916	0.949867
Extended Data Fig. 1b, middle panel, day 0	yes	paired student t test	0.707	ns	No	Two-tailed	t=0.3826, df=16	17			-5.619	60.55	14.68	-36.75 to 25.51	0.009068	-0.0927993
Extended Data Fig. 1e,middle panel, day 0	yes	paired student t test	0.0263	*	Yes	Two-tailed	t=2.718, df=8	9			43.39	47.89	15.96	6.576 to 80.20	0.4801	0.906035
Extended Data Fig. 2a, 3wk, GFP	yes	paired student t test	8.46772e-05	****	Yes	Two-tailed	t=4.854, df=21	22			41.58	40.18	8.565	23.76 to 59.39	0.5287	1.03484
Extended Data Fig. 2b, day 0, TeNT	yes	paired student t test	0.0002	***	Yes	Two-tailed	t=7.309, df=7	8			68.73	26.6	9.404	46.50 to 90.97	0.8841	2.58383
Extended Data Fig. 2b, 3wk, GFP	yes	paired student t test	1.10387e-05	****	Yes	Two-tailed	t=8.721, df=9	10			69.15	25.07	7.929	51.21 to 87.08	0.8942	2.75828
Extended Data Fig. 2b, 3wk, TENT	yes	paired student t test	0.236	ns	No	Two-tailed	t=1.296, df=7	8			-29.03	63.35	22.4	-81.99 to 23.93	0.1936	-0.458248
Extended Data Fig. 2r	yes	paired student t test	0.4747	ns	No	Two-tailed	t=0.7428, df=10	11			14.36	64.12	19.33	-28.72 to 57.44	0.05229	0.223955
Extended Data Fig. 2s2, left panel, GFP	yes	paired student t test	0.8301	ns	No	Two-tailed	t=0.2197, df=11	12			-1.097	17.3	4.994	-12.09 to 9.895	0.004369	-0.0634104
Extended Data Fig. 2t3, left panel, TeNT	yes	paired student t test	0.00104759	**	Yes	Two-tailed	t=5.004, df=8	9			-40.42	24.23	8.078	-59.05 to -21.79	0.7579	-1.66818
Extended Data Fig. 2u, day 0, GFP	yes	paired student t test	0.026	*	Yes	Two-tailed	t=2.662, df=9	10			34.57	41.07	12.99	5.195 to 63.95	0.4406	0.841734
Extended Data Fig. 2u, day 0, TeNT	yes	paired student t test	0.2181	ns	No	Two-tailed	t=1.337, df=8	9			25.2	56.56	18.85	-18.28 to 68.67	0.1825	0.445545
Extended Data Fig. 2v, day 0, TeNT	yes	paired student t test	0.0013	**	Yes	Two-tailed	t=5.658, df=6	7			56.78	26.55	10.04	32.23 to 81.34	0.8422	2.13861
Extended Data Fig. 2v, 3wk, TeNT	yes	paired student t test	0.0025	**	Yes	Two-tailed	t=4.973, df=6	7			59.52	31.67	11.97	30.24 to 88.81	0.8048	1.87938
Extended Data Fig. 2x, middle panel, GFP	yes	paired student t test	0.7616	ns	No	Two-tailed	t=0.3140, df=8	9			-1.745	16.68	5.558	-14.56 to 11.07	0.01217	-0.104616
Extended Data Fig. 2x, middle panel, TeNT	yes	paired student t test	0.002	**	Yes	Two-tailed	t=4.495, df=8	9			-41.17	27.48	9.161	-62.30 to -20.05	0.7163	-1.49818
Extended Data Fig. 3b1, CNO, GFP	yes	paired student t test	0.2411	ns	No	Two-tailed	t=1.239, df=11	12			-11.53	32.22	9.302	-32.00 to 8.947	0.1225	-0.357852
Extended Data Fig. 3b1, CNO, hM4Di	yes	paired student t test	0.000121132	***	Yes	Two-tailed	t=6.927, df=8	9			-45.77	19.82	6.607	-61.01 to -30.54	0.8571	-2.30928
Extended Data Fig. 3b3, saline, GFP	yes	paired student t test	0.2133	ns	No	Two-tailed	t=1.339, df=9	10			-4.534	10.71	3.386	-12.19 to 3.124	0.1662	-0.423343
Extended Data Fig. 3b3, saline, hM4Di	yes	paired student t test	0.5502	ns	No	Two-tailed	t=0.6275, df=7	8			-2.804	12.64	4.469	-13.37 to 7.763	0.05326	-0.221835
Extended Data Fig. 3b4, CNO, hM4Di	yes	paired student t test	0.0046	**	Yes	Two-tailed	t=4.092, df=7	8			-27.21	18.81	6.65	-42.94 to -11.49	0.7052	-1.44657
Extended Data Fig. 3b4, saline, GFP	yes	paired student t test	0.2826	ns	No	Two-tailed	t=1.143, df=9	10			4.874	13.49	4.265	-4.774 to 14.52	0.1267	0.361305
Extended Data Fig. 3c2, left panel, GFP	yes	paired student t test	0.000920631	***	Yes	Two-tailed	t=4.840, df=9	10			150.2	98.12	31.03	79.99 to 220.4	0.7225	1.53078
Extended Data Fig. 3c2, left panel, hM4Di	yes	paired student t test	0.0458	*	Yes	Two-tailed	t=2.280, df=10	11			88.45	128.7	38.8	2.000 to 174.9	0.342	0.687257
Extended Data Fig. 3c3, left panel, GFP	yes	paired student t test	0.0027	**	Yes	Two-tailed	t=4.083, df=9	10			155.4	120.4	38.07	69.31 to 241.5	0.6494	1.2907
Extended Data Fig. 3c3, left panel, hM4Di	yes	paired student t test	0.0145	*	Yes	Two-tailed	t=2.953, df=10	11			118.9	133.6	40.27	29.18 to 208.6	0.4658	0.88997
Extended Data Fig. 3d3, left panel, hM4Di	yes	paired student t test	0.6849	ns	No	Two-tailed	t=0.4209, df=8	9			-4.452	31.73	10.58	-28.84 to 19.94	0.02166	-0.140309
Extended Data Fig. 3e2, CNO, GFP	yes	paired student t test	0.0426	*	Yes	Two-tailed	t=2.474, df=7	8			6.014	6.876	2.431	0.2654 to 11.76	0.4665	0.874636
Extended Data Fig. 3e2, CNO, hM4Di	yes	paired student t test	0.5848	ns	No	Two-tailed	t=0.5646, df=10	11			3.189	18.73	5.647	-9.394 to 15.77	0.0309	0.170262
Extended Data Fig. 3g2, left panel, mCh	yes	paired student t test	0.9775	ns	No	Two-tailed	t=0.02909, df=8	9			0.1158	11.95	3.983	-9.068 to 9.300	0.0001057	0.00969038
Extended Data Fig. 3g2, left panel, hM4Di	yes	paired student t test	0.0239	*	Yes	Two-tailed	t=2.782, df=8	9			-24.25	26.16	8.72	-44.36 to -4.147	0.4917	-0.926988
Extended Data Fig. 3h2, left panel, GFP	yes	paired student t test	0.2727	ns	No	Two-tailed	t=1.207, df=6	7			-6.229	13.65	5.159	-18.85 to 6.395	0.1955	-0.456337
Extended Data Fig. 3h2, left panel, hM4Di	yes	paired student t test	0.9726	ns	No	Two-tailed	t=0.03550, df=8	9			-0.1588	13.42	4.474	-10.48 to 10.16	0.0001575	-0.0118331
Extended Data Fig. 10j, CNO, GFP	yes	paired student t test	0.4836	ns	No	Two-tailed	t=0.7173, df=16	17			-3.075	17.68	4.287	-12.16 to 6.013	0.03115	-0.173925
Extended Data Fig. 10j, CNO, hM4Di	yes	paired student t test	0.0255	*	Yes	Two-tailed	t=2.739, df=8	9			-21.41	23.45	7.817	-39.44 to -3.387	0.484	-0.913006
Extended Data Fig. 10j, saline, GFP	yes	paired student t test	0.87	ns	No	Two-tailed	t=0.1667, df=14	15			0.6967	16.19	4.18	-8.269 to 9.662	0.00198	0.0430327
Extended Data Fig. 10j, saline, hM4Di	yes	paired student t test	0.1634	ns	No	Two-tailed	t=1.535, df=8	9			-5.772	11.28	3.761	-14.45 to 2.901	0.2275	-0.511702

## Sheet: unpaired t test
																Effect size
Figure panel	Passed normality test?	Passed homogeneity of variances test?	two tailed paired or unpaired t tests	P value	P value summary	Significantly different (P < 0.05)?	One- or two-tailed P value?	t, df			Mean of column A	Mean of column B	Difference between means (B - A) ± SEM	95% confidence interval	R squared (eta squared)	Cohen's d (B-A)
Fig.2b, right panel	yes	yes	unpaired student t test	0.000280351	***	Yes	Two-tailed	t=4.626, df=16			1.028	0.4183	-0.6096 ± 0.1318	-0.8889 to -0.3302	0.5722	-2.194
Fig.2e, right panel	yes	yes	unpaired student t test	0.0031	**	Yes	Two-tailed	t=3.447, df=17			1.07	0.6467	-0.4234 ± 0.1228	-0.6825 to -0.1643	0.4115	-1.584
Fig.2i, right panel	yes	yes	unpaired student t test	0.4339	ns	No	Two-tailed	t=0.8041, df=15			0.9634	0.8962	-0.06717 ± 0.08354	-0.2452 to 0.1109	0.04132	-0.391
Fig.3h, right panel	yes	yes	unpaired student t test	0.008	**	Yes	Two-tailed	t=3.002, df=17			1.035	0.5436	-0.4915 ± 0.1637	-0.8370 to -0.1461	0.3465	-1.379
Fig.3i, right panel	yes	yes	unpaired student t test	6.26647e-05	****	Yes	Two-tailed	t=5.486, df=15			0.9958	0.3983	-0.5975 ± 0.1089	-0.8296 to -0.3653	0.6674	-1.302
Extended Data Fig. 2e	yes	yes	unpaired student t test	0.265	ns	No	Two-tailed	t=1.125, df=59			0.9951	0.8874	-0.1077 ± 0.09573	-0.2993 to 0.08381	0.02102	-0.293
Extended Data Fig. 2g	yes	yes	unpaired student t test	0.1643	ns	No	Two-tailed	t=1.424, df=31			119.4	156.5	37.13 ± 26.07	-16.04 to 90.30	0.06142	0.502
Extended Data Fig. 2i, context	yes	yes	unpaired student t test	0.6429	ns	No	Two-tailed	t=0.4756, df=12			49.9	44.4	-5.500 ± 11.56	-30.70 to 19.70	0.0185	-0.257
Extended Data Fig. 2i, altered context	yes	yes	unpaired student t test	0.6098	ns	No	Two-tailed	t=0.5240, df=12			21.71	25.2	3.488 ± 6.655	-11.01 to 17.99	0.02237	0.283
Extended Data Fig. 2i, tone test	yes	yes	unpaired student t test	0.6622	ns	No	Two-tailed	t=0.4479, df=12			61.45	65.83	4.383 ± 9.785	-16.94 to 25.70	0.01645	0.242
Extended Data Fig. 2j, distence in center	yes	yes	unpaired student t test	0.9618	ns	No	Two-tailed	t=0.04887, df=12			9.015	9.155	0.1400 ± 2.864	-6.100 to 6.380	0.000199	0.026
Extended Data Fig. 2j, number of center visits	yes	yes	unpaired student t test	0.823	ns	No	Two-tailed	t=0.2286, df=12			36.63	38.83	2.208 ± 9.659	-18.84 to 23.25	0.004337	0.123
Extended Data Fig. 2j, total length	yes	yes	unpaired student t test	0.8291	ns	No	Two-tailed	t=0.2206, df=12			56.83	54.8	-2.029 ± 9.194	-22.06 to 18.00	0.00404	-0.119
Extended Data Fig. 2x, right panel	yes	yes	unpaired student t test	0.0028	**	Yes	Two-tailed	t=3.527, df=16			0.9953	0.5465	-0.4488 ± 0.1273	-0.7185 to -0.1790	0.4374	-0.437
Extended Data Fig. 3c2, right panel	yes	yes	unpaired student t test	0.2262	ns	No	Two-tailed	t=1.251, df=19			0.2865	0.1669	-0.1196 ± 0.09560	-0.3197 to 0.08051	0.07608	-0.547
Extended Data Fig. 3c3, right panel	yes	yes	unpaired student t test	0.6118	ns	No	Two-tailed	t=0.5160, df=19			0.2855	0.2328	-0.05278 ± 0.1023	-0.2669 to 0.1613	0.01382	-0.225
Extended Data Fig. 3d3, right panel	yes	yes	unpaired student t test	0.3704	ns	No	Two-tailed	t=0.9200, df=17			1.147	0.9879	-0.1593 ± 0.1732	-0.5247 to 0.2060	0.04743	-0.423
Extended Data Fig. 3h2, right panel	yes	yes	unpaired student t test	0.3418	ns	No	Two-tailed	t=0.9840, df=14			0.9167	1.015	0.09880 ± 0.1004	-0.1166 to 0.3142	0.06468	0.496
Extended Data Fig. 3j, lower right	yes	yes	unpaired student t test	0.7912	ns	No	Two-tailed	t=0.2665, df=41			108.3	110.9	2.611 ± 9.795	-17.17 to 22.39	0.00173	0.081
Extended Data Fig. 3n, left panel	yes	yes	unpaired student t test	0.4406	ns	No	Two-tailed	t=0.7787, df=41			161.2	168.1	6.922 ± 8.889	-11.03 to 24.87	0.01457	0.238
Extended Data Fig. 3q, left panel	yes	yes	unpaired student t test	0.1782	ns	No	Two-tailed	t=1.370, df=41			219.1	206.7	-12.40 ± 9.051	-30.68 to 5.882	0.04375	-0.419
Extended Data Fig. 3s2, right panel	yes	yes	unpaired student t test	0.2766	ns	No	Two-tailed	t=1.106, df=34			0.4677	0.4251	-0.04256 ± 0.03849	-0.1208 to 0.03566	0.03471	-0.369

## Sheet: wilcoxon signed rank
Figure panel	Passed normality test?	test? two sided	P value	Exact or approximate P value?	P value summary	Significantly different (P < 0.05)?	One- or two-tailed P value?	Sum of positive, negative ranks	Sum of signed ranks (W)	Number of pairs	Number of ties (ignored)			Median
Fig.1a	No	Wilcoxon matched-pairs signed rank test	0.0043	Exact	**	Yes	Two-tailed	12.00 , -108.0	-96	15	0			-81.09
Fig.1f, PTX vs. PTX+CNQX+APV	no	Wilcoxon matched-pairs signed rank test	0.0039	Exact	**	Yes	Two-tailed	0.000 , -45.00	-45	9	0			-0.5404
Fig.2a, middle panel, GFP	no	Wilcoxon matched-pairs signed rank test	>0.9999	Exact	ns	No	Two-tailed	126.0 , -127.0	-1	22	0			0.2271
Fig.2a, middle panel, TeNT	no	Wilcoxon matched-pairs signed rank test	0.0012	Exact	**	Yes	Two-tailed	7.000 , -113.0	-106	15	0			-24.26
Fig.2b, middle panel, GFP	No	Wilcoxon matched-pairs signed rank test	0.625	Exact	ns	No	Two-tailed	33.00 , -22.00	11	10	0			2.91
Fig.2c, middle panel, TeNT	No	Wilcoxon matched-pairs signed rank test	0.000427246	Exact	***	Yes	Two-tailed	4.000 , -116.0	-112	15	0			-69.29
Fig.2c, middle panel, GFP	No	Wilcoxon matched-pairs signed rank test	0.7002	Exact	ns	No	Two-tailed	28.00 , -38.00	-10	11	0			-5
Fig.2d, middle panel, GFP	No	Wilcoxon matched-pairs signed rank test	0.5614	Exact	ns	No	Two-tailed	49.00 , -71.00	-22	15	0			0.5063
Fig.2d, middle panel, TeNT	No	Wilcoxon matched-pairs signed rank test	0.5771	Exact	ns	No	Two-tailed	26.00 , -40.00	-14	11	0			-3.132
Fig.2e, middle panel, GFP	No	Wilcoxon matched-pairs signed rank test	0.0645	Exact	ns	No	Two-tailed	46.00 , -9.000	37	10	0			7.051
Fig.2e, middle panel, TeNT	No	Wilcoxon matched-pairs signed rank test	0.0195	Exact	*	Yes	Two-tailed	3.000 , -42.00	-39	9	0			-10.53
Fig.2f, middle panel, GFP	No	Wilcoxon matched-pairs signed rank test	0.3008	Exact	ns	No	Two-tailed	32.00 , -13.00	19	9	0			1.047
Fig.2g, left panel, GFP	No	Wilcoxon matched-pairs signed rank test	0.4688	Exact	ns	No	Two-tailed	9.000 , -19.00	-10	7	0			-1.168
Fig.2h, left panel, GFP	No	Wilcoxon matched-pairs signed rank test	0.058	Exact	ns	No	Two-tailed	22.00 , -83.00	-61	14	0			-7.001
Fig.2h, left panel, TeNT	No	Wilcoxon matched-pairs signed rank test	0.3223	Exact	ns	No	Two-tailed	17.00 , -38.00	-21	10	0			-2.224
Fig.2i, left panel, GFP	No	Wilcoxon matched-pairs signed rank test	0.9102	Exact	ns	No	Two-tailed	21.00 , -24.00	-3	9	0			3.185
Fig.2j left panel, GFP	No	Wilcoxon matched-pairs signed rank test	0.7344	Exact	ns	No	Two-tailed	19.00 , -26.00	-7	10	1			-1.22
Fig.2j left panel, TeNT	No	Wilcoxon matched-pairs signed rank test	0.1484	Exact	ns	No	Two-tailed	7.000 , -29.00	-22	8	0			-2.337
Fig.3i, middle panel, ANI	No	Wilcoxon matched-pairs signed rank test	0.0078	Exact	**	Yes	Two-tailed	0.000 , -36.00	-36	8	0			-55.36
Fig.6a, middle panel, TeNT	No	Wilcoxon matched-pairs signed rank test	0.0234	Exact	*	Yes	Two-tailed	2.000 , -34.00	-32	8	0			-78.68
Extended Data Fig. 1b, middle panel, 3wk	No	Wilcoxon matched-pairs signed rank test	0.011	Exact	*	Yes	Two-tailed	24.00 , -129.0	-105	17	0			-46.43
Extended Data Fig. 1b, middle panel, 6wk	No	Wilcoxon matched-pairs signed rank test	0.0569	Exact	ns	No	Two-tailed	36.00 , -117.0	-81	17	0			-63.27
Extended Data Fig. 1b, middle panel, 9wk	No	Wilcoxon matched-pairs signed rank test	0.0063	Exact	**	Yes	Two-tailed	17.00 , -119.0	-102	17	1			-78.95
Extended Data Fig. 1c, middle panel, day 0	No	Wilcoxon matched-pairs signed rank test	0.0117	Exact	*	Yes	Two-tailed	2.000 , -43.00	-41	9	0			-81.56
Extended Data Fig. 1c, middle panel, 3wk	No	Wilcoxon matched-pairs signed rank test	0.1016	Exact	ns	No	Two-tailed	8.500 , -36.50	-28	9	0			-75.86
Extended Data Fig. 1c, middle panel, 6wk	No	Wilcoxon matched-pairs signed rank test	0.0742	Exact	ns	No	Two-tailed	7.000 , -38.00	-31	9	0			-78.13
Extended Data Fig. 1c, middle panel, 9wk	No	Wilcoxon matched-pairs signed rank test	0.3008	Exact	ns	No	Two-tailed	13.00 , -32.00	-19	9	0			-81.13
Extended Data Fig. 1d, right panel	No	Wilcoxon matched-pairs signed rank test	0.0488	Exact	*	Yes	Two-tailed	47.00 , -8.000	39	10	0			52.61
Extended Data Fig. 1e, middle panel, 3wk	No	Wilcoxon matched-pairs signed rank test	0.0547	Exact	ns	No	Two-tailed	39.00 , -6.000	33	9	0			57.14
Extended Data Fig. 1e, middle panel, 6wk	No	Wilcoxon matched-pairs signed rank test	0.0117	Exact	*	Yes	Two-tailed	43.00 , -2.000	41	9	0			82.61
Extended Data Fig. 1e, middle panel, 9wk	No	Wilcoxon matched-pairs signed rank test	0.0273	Exact	*	Yes	Two-tailed	41.00 , -4.000	37	9	0			76.27
Extended Data Fig. 1e, middle panel, 15wk	No	Wilcoxon matched-pairs signed rank test	0.0273	Exact	*	Yes	Two-tailed	41.00 , -4.000	37	9	0			80
Extended Data Fig. 1e, middle panel, 30wk	No	Wilcoxon matched-pairs signed rank test	0.0391	Exact	*	Yes	Two-tailed	40.00 , -5.000	35	9	0			53.49
Extended Data Fig. 1e, middle panel, 45wk	No	Wilcoxon matched-pairs signed rank test	0.0742	Exact	ns	No	Two-tailed	38.00 , -7.000	31	9	0			72.73
Extended Data Fig. 2a, day 0, GFP	No	Wilcoxon matched-pairs signed rank test	0.0003	Exact	***	Yes	Two-tailed	231.0 , -22.00	209	22	0			55.5
Extended Data Fig. 2a, day 0, TeNT	No	Wilcoxon matched-pairs signed rank test	0.1545	Exact	ns	No	Two-tailed	85.50 , -34.50	51	15	0			38.58
Extended Data Fig. 2a, 3wk, TeNT	No	Wilcoxon matched-pairs signed rank test	0.107	Exact	ns	No	Two-tailed	31.00 , -89.00	-58	15	0			-57.69
Extended Data Fig. 2b, day 0, GFP	No	Wilcoxon matched-pairs signed rank test	0.002	Exact	**	Yes	Two-tailed	55.00 , 0.000	55	10	0			63.74
Extended Data Fig. 2c, middle panel, GFP	No	Wilcoxon matched-pairs signed rank test	0.0295	Exact	*	Yes	Two-tailed	87.00 , -18.00	69	14	0			48.2
Extended Data Fig. 2c, middle panel, TeNT	No	Wilcoxon matched-pairs signed rank test	0.0645	Exact	ns	No	Two-tailed	9.000 , -46.00	-37	10	0			-50.37
Extended Data Fig. 2d	No	Wilcoxon matched-pairs signed rank test	0.0068	Exact	**	Yes	Two-tailed	6.000 , -72.00	-66	12	0			-85.5
Extended Data Fig. 2k, middle panel, GFP	No	Wilcoxon matched-pairs signed rank test	0.0181	Exact	*	Yes	Two-tailed	101.0 , -19.00	82	15	0			0.2536
Extended Data Fig. 2k, middle panel, TeNT	No	Wilcoxon matched-pairs signed rank test	0.0137	Exact	*	Yes	Two-tailed	51.00 , -4.000	47	10	0			0.5055
Extended Data Fig. 2q	No	Wilcoxon matched-pairs signed rank test	0.00012207	Exact	***	Yes	Two-tailed	0.000 , -105.0	-105	15	1			-89.39
Extended Data Fig. 2s2, left panel, TeNT	No	Wilcoxon matched-pairs signed rank test	0.000976562	Exact	***	Yes	Two-tailed	1.000 , -77.00	-76	12	0			-73.32
Extended Data Fig. 2t3, left panel, GFP	No	Wilcoxon matched-pairs signed rank test	0.8552	Exact	ns	No	Two-tailed	56.00 , -49.00	7	14	0			-0.8682
Extended Data Fig. 2u, 3wk, GFP	No	Wilcoxon matched-pairs signed rank test	0.0273	Exact	*	Yes	Two-tailed	49.00 , -6.000	43	10	0			58.95
Extended Data Fig. 2u, 3wk, TeNT	No	Wilcoxon matched-pairs signed rank test	>0.9999	Exact	ns	No	Two-tailed	22.00 , -23.00	-1	9	0			-39.66
Extended Data Fig. 2v, day 0, GFP	No	Wilcoxon matched-pairs signed rank test	0.0039	Exact	**	Yes	Two-tailed	45.00 , 0.000	45	9	0			79.17
Extended Data Fig. 2v, 3wk, GFP	No	Wilcoxon matched-pairs signed rank test	0.0039	Exact	**	Yes	Two-tailed	45.00 , 0.000	45	9	0			85
Extended Data Fig. 3b1, saline, GFP	No	Wilcoxon matched-pairs signed rank test	0.1309	Exact	ns	No	Two-tailed	12.00 , -43.00	-31	10	0			-11
Extended Data Fig. 3b1, saline, hM4Di	No	Wilcoxon matched-pairs signed rank test	0.0781	Exact	ns	No	Two-tailed	3.000 , -25.00	-22	7	0			-5.047
Extended Data Fig. 3b2, CNO, GFP	No	Wilcoxon matched-pairs signed rank test	0.5703	Exact	ns	No	Two-tailed	17.00 , -28.00	-11	9	0			-3.777
Extended Data Fig. 3b2, CNO, hM4Di	No	Wilcoxon matched-pairs signed rank test	0.2754	Exact	ns	No	Two-tailed	16.00 , -39.00	-23	10	0			-2.499
Extended Data Fig. 3b2, saline, GFP	No	Wilcoxon matched-pairs signed rank test	0.0781	Exact	ns	No	Two-tailed	3.000 , -25.00	-22	7	0			-5.857
Extended Data Fig. 3b2, saline, hM4Di	No	Wilcoxon matched-pairs signed rank test	0.25	Exact	ns	No	Two-tailed	9.000 , -27.00	-18	8	0			-8.443
Extended Data Fig. 3b3, CNO, GFP	No	Wilcoxon matched-pairs signed rank test	0.123	Exact	ns	No	Two-tailed	15.00 , -51.00	-36	11	0			-8.688
Extended Data Fig. 3b3, CNO, hM4Di	No	Wilcoxon matched-pairs signed rank test	0.5469	Exact	ns	No	Two-tailed	23.00 , -13.00	10	8	0			0.9926
Extended Data Fig. 3b4, CNO, GFP	No	Wilcoxon matched-pairs signed rank test	0.5566	Exact	ns	No	Two-tailed	21.00 , -34.00	-13	10	0			1.091
Extended Data Fig. 3b4, saline, hM4Di	No	Wilcoxon matched-pairs signed rank test	0.6875	Exact	ns	No	Two-tailed	11.00 , -17.00	-6	7	0			-3.376
Extended Data Fig. 3d2, left panel, GFP	No	Wilcoxon matched-pairs signed rank test	0.946	Exact	ns	No	Two-tailed	47.00 , -44.00	3	13	0			4.211
Extended Data Fig. 3d2, left panel, hM4Di	No	Wilcoxon matched-pairs signed rank test	3.0518e-05	Exact	****	Yes	Two-tailed	0.000 , -136.0	-136	16	0			-58.27
Extended Data Fig. 3d3, left panel, GFP	No	Wilcoxon matched-pairs signed rank test	0.2324	Exact	ns	No	Two-tailed	40.00 , -15.00	25	10	0			4.357
Extended Data Fig. 3e2, saline, GFP	No	Wilcoxon matched-pairs signed rank test	0.3804	Exact	ns	No	Two-tailed	27.00 , -51.00	-24	12	0			-4.475
Extended Data Fig. 3e2, saline, hM4Di	No	Wilcoxon matched-pairs signed rank test	0.1602	Exact	ns	No	Two-tailed	13.00 , -42.00	-29	10	0			-6.867
Extended Data Fig. 3f2, left panel, GFP	No	Wilcoxon matched-pairs signed rank test	0.1046	Exact	ns	No	Two-tailed	36.00 , -100.0	-64	16	0			-1.867
Extended Data Fig. 3f2, left panel, hM4Di	No	Wilcoxon matched-pairs signed rank test	0.0554	Exact	ns	No	Two-tailed	26.00 , -94.00	-68	15	0			-5.263
Note: We are aware that some p values are the same. To preclude criticisms, this is not a copy-paste error but inherent in the data

## Sheet: Mann whitney
													Difference between medians
Figure panel	Passed normality test?	Passed homogeneity of variances test?	test? two sided	P value	Exact or approximate P value?	P value summary	Significantly different (P < 0.05)?	One- or two-tailed P value?	Sum of ranks in column A,B	Mann-Whitney U			Median of column A	Median of column B	Difference: Actual	Difference: Hodges-Lehmann
Fig.2a, right panel	yes	no	Mann Whitney test	5.38632e-05	Exact	****	Yes	Two-tailed	541 , 162	42			1.003, n=22	0.4107, n=15	-0.5925	-0.5534
Fig.2c, right panel	no		Mann Whitney test	0.009	Exact	**	Yes	Two-tailed	198 , 153	33			0.9500, n=11	0.1953, n=15	-0.7547	-0.6218
Fig.2d, right panel	no		Mann Whitney test	0.9594	Exact	ns	No	Two-tailed	201 , 150	81			1.005, n=15	0.9657, n=11	-0.03957	0.0115
Fig.2f, right panel	no		Mann Whitney test	0.6806	Exact	ns	No	Two-tailed	81 , 55	27			1.011, n=9	0.9714, n=7	-0.04002	-0.05893
Fig.2g, right panel	yes	no	Mann Whitney test	0.0012	Exact	**	Yes	Two-tailed	82 , 38	2			0.9882, n=7	0.5672, n=8	-0.4211	-0.4097
Fig.2h, right panel	no		Mann Whitney test	0.6665	Exact	ns	No	Two-tailed	167 , 133	62			0.9296, n=14	0.9768, n=10	0.04719	0.04495
Fig.2j, right panel	no		Mann Whitney test	0.5148	Exact	ns	No	Two-tailed	103 , 68	32			0.9867, n=10	0.9759, n=8	-0.01087	-0.0295
Fig.6a, right panel	no		Mann Whitney test	0.0464	Exact	*	Yes	Two-tailed	102 , 51	15			0.9644, n=9	0.1186, n=8	-0.8457	-0.6839
Extended Data Fig. 2c, right panel	no		Mann Whitney test	0.0073	Exact	**	Yes	Two-tailed	220 , 80	25			74.10, n=14	24.82, n=10	-49.28	-46.99
Extended Data Fig. 2j, time in center	no		Mann Whitney test	>0.9999	Exact	ns	No	Two-tailed	60 , 45	24			49.40, n=8	94.80, n=6	45.4	9.9
Extended Data Fig. 2k, right panel	no		Mann Whitney test	0.6433	Exact	ns	No	Two-tailed	186 , 139	66			1.380, n=15	1.977, n=10	0.5974	0.2695
Extended Data Fig. 2s2, right panel	no		Mann Whitney test	0.000144222	Exact	***	Yes	Two-tailed	211 , 89	11			0.9523, n=12	0.1906, n=12	-0.7617	-0.7292
Extended Data Fig. 2t3, right panel	no		Mann Whitney test	0.000110134	Exact	***	Yes	Two-tailed	224 , 52	7			0.9855, n=14	0.3684, n=9	-0.6171	-0.6039
Extended Data Fig. 3d2, right panel	no		Mann Whitney test	5.9973e-05	Exact	****	Yes	Two-tailed	280 , 155	19			1.046, n=13	0.2366, n=16	-0.8094	-0.7072
Extended Data Fig. 3f2, right panel	no		Mann Whitney test	0.8001	Exact	ns	No	Two-tailed	263 , 233	113			0.9810, n=16	0.9474, n=15	-0.03359	-0.0107
Extended Data Fig. 3g2, right panel	yes	no	Mann Whitney test	0.0315	Exact	*	Yes	Two-tailed	110 , 61	16			1.050, n=9	0.6665, n=9	-0.3838	-0.3413
Extended Data Fig. 3m, left panel	yes	no	Mann Whitney test	0.6908	Exact	ns	No	Two-tailed	457 , 489	213			-68.73, n=20	-69.21, n=23	-0.485	-0.455
Extended Data Fig. 3o, left panel	no		Mann Whitney test	0.0228	Exact	*	Yes	Two-tailed	347 , 599	137			-37.35, n=20	-36.19, n=23	1.16	1.984
Extended Data Fig. 3p, left	yes	no	Mann Whitney test	0.1006	Exact	ns	No	Two-tailed	508 , 438	162			91.40, n=20	89.97, n=23	-1.434	-2.121
Extended Data Fig. 3r, left panel	no		Mann Whitney test	0.129	Exact	ns	No	Two-tailed	503 , 443	167			-14.48, n=20	-15.23, n=23	-0.7477	-1.175
Extended Data Fig. 3s1	no		Mann Whitney test	0.6098	Exact	ns	No	Two-tailed	313 , 282	129			1.999, n=17	1.984, n=17	-0.0151	-0.1606
