# Supplementary material for: The cortical amygdala consolidates a socially transmitted long-term memory
Source: Nature. 2024 Jul 3;632(8024):366–74. doi: 10.1038/s41586-024-07632-5 (PMC11306109; doi:10.1038/s41586-024-07632-5)
Supplement: Supplementary file 8 — Supplementary Tables 5 and 6 are the statistics details for data analyses except for scRNA-seq and MERFISH. [file 41586_2024_7632_MOESM8_ESM.xlsx]

## Sheet: summary
Supplementary Data Table 6-multiple group statistics (five spread sheets)
Figure panel	test
Fig. 1j, left panel	One-way ANOVA
Fig.1c	One-way ANOVA
Fig.1e	Kruskal-Wallis test
Fig.1i, left panel	One-way ANOVA
Fig.1i, right panel	two-way ANOVA
Fig.1j, right panel	two-way ANOVA
Fig.3d	One-way ANOVA
Fig.3e	Kruskal-Wallis test
Fig.3f	Kruskal-Wallis test
Fig.3g	One-way ANOVA
Fig.6b	One-way ANOVA
Extended Data Fig. 1i	One-way ANOVA
Extended Data Fig. 1l	Kruskal-Wallis test
Extended Data Fig. 1q	Kruskal-Wallis test
Extended Data Fig. 1s, layer2	One-way ANOVA
Extended Data Fig. 1s, layer3	One-way ANOVA
Extended Data Fig. 1t, layer2	Kruskal-Wallis test
Extended Data Fig. 1t, layer3	One-way ANOVA
Extended Data Fig. 1u, layer2	Kruskal-Wallis test
Extended Data Fig. 1u, layer3	One-way ANOVA
Extended Data Fig. 1v, layer2	One-way ANOVA
Extended Data Fig. 1v, layer3	One-way ANOVA
Extended Data Fig. 1w, layer2	One-way ANOVA
Extended Data Fig. 1w, layer3	One-way ANOVA
Extended Data Fig. 2f	Repeated measures ANOVA
Extended Data Fig. 2h	two-way ANOVA
Extended Data Fig. 2l	two-way ANOVA
Extended Data Fig. 2m	two-way ANOVA
Extended Data Fig. 2n, coapl	One-way ANOVA
Extended Data Fig. 2n, coapm	One-way ANOVA
Extended Data Fig. 2p3, amplitude	One-way ANOVA
Extended Data Fig. 2p3, left frequency	Kruskal-Wallis test
Extended Data Fig. 3a2	two-way ANOVA
Extended Data Fig. 3e3	Kruskal-Wallis test
Extended Data Fig. 3j, left lower	two-way ANOVA
Extended Data Fig. 3k, left lower	two-way ANOVA
Extended Data Fig. 3k, lower right	One-way ANOVA
Extended Data Fig. 3l, left lower	two-way ANOVA
Extended Data Fig. 3l, lower right	One-way ANOVA
Extended Data Fig. 3m, middle panel	One-way ANOVA
Extended Data Fig. 3m, right panel	One-way ANOVA
Extended Data Fig. 3n, middle panel	One-way ANOVA
Extended Data Fig. 3n, right panel	One-way ANOVA
Extended Data Fig. 3o, middle panel	One-way ANOVA
Extended Data Fig. 3o, right panel	One-way ANOVA
Extended Data Fig. 3p, middle	Kruskal-Wallis test
Extended Data Fig. 3p, right panel	One-way ANOVA
Extended Data Fig. 3q, middle panel	One-way ANOVA
Extended Data Fig. 3q, right panel	One-way ANOVA
Extended Data Fig. 3r, middle	Kruskal-Wallis test
Extended Data Fig. 3r, right panel	One-way ANOVA
Extended Data Fig. 3s2, middle panel	two-way ANOVA
Extended Data Fig.10f	two-way ANOVA
Extended Data Fig.10g	two-way ANOVA

## Sheet: One-way ANOVA
							ANOVA Effect Sizes	post hoc (Tukey)
Figure panel	Passed normality test?	Passed homogeneity of variances test?	F (DFn, DFd)	P value	Tests?	Post hoc	Eta-squared	comparisons	Mean Diff.	95.00% CI of diff.	Below threshold?	Summary	Adjusted P Value
Fig.1c	yes	yes	F (3, 8) = 523.7	p=0.0000000016	One-way ANOVA	Tukey	0.9949	Contral-2 vs. Contral-3	0.5153	-4.639 to 5.669	No	ns	0.9878
								Contral-2 vs. Ipsi-2	-9.011	-14.17 to -3.857	Yes	**	0.00227895
								Contral-2 vs. Ipsi-3	-54.18	-59.33 to -49.02	Yes	****	5.7e-09
								Contral-3 vs. Ipsi-2	-9.527	-14.68 to -4.373	Yes	**	0.00158971
								Contral-3 vs. Ipsi-3	-54.69	-59.85 to -49.54	Yes	****	5.4e-09
								Ipsi-2 vs. Ipsi-3	-45.17	-50.32 to -40.01	Yes	****	1.5e-08
Fig.1i, left panel	yes	yes	F (4, 16) = 3.567	P=0.0291	One-way ANOVA	Tukey	0.4714	Homecage vs. Conspecific	-26.32	-494.1 to 441.5	No	ns	0.9998
								Homecage vs. Food choice	72.48	-427.6 to 572.6	No	ns	0.9912
								Homecage vs. Failed	98.33	-334.8 to 531.5	No	ns	0.9545
								Homecage vs. Success	-327.2	-774.5 to 120.1	No	ns	0.2147
								Conspecific vs. Food choice	98.8	-369.0 to 566.6	No	ns	0.9647
								Conspecific vs. Failed	124.7	-270.7 to 520.0	No	ns	0.8664
								Conspecific vs. Success	-300.9	-711.8 to 110.0	No	ns	0.2139
								Food choice vs. Failed	25.85	-407.3 to 459.0	No	ns	0.9997
								Food choice vs. Success	-399.7	-847.0 to 47.63	No	ns	0.0918
								Failed vs. Success	-425.5	-796.4 to -54.64	Yes	*	0.0208
Fig. 1j, left panel	yes	yes	F (4, 16) = 6.114	P=0.0035	One-way ANOVA	Tukey	0.6045	Homecage vs. Conspecific	93.98	-90.05 to 278.0	No	ns	0.5388
								Homecage vs. Food choice	76.17	-120.6 to 272.9	No	ns	0.759
								Homecage vs. Failed	56.15	-114.2 to 226.5	No	ns	0.8472
								Homecage vs. Success	-129.4	-305.4 to 46.54	No	ns	0.2106
								Conspecific vs. Food choice	-17.81	-201.8 to 166.2	No	ns	0.9981
								Conspecific vs. Failed	-37.83	-193.4 to 117.7	No	ns	0.9424
								Conspecific vs. Success	-223.4	-385.0 to -61.76	Yes	**	0.0049
								Food choice vs. Failed	-20.02	-190.4 to 150.4	No	ns	0.996
								Food choice vs. Success	-205.6	-381.6 to -29.62	Yes	*	0.0183
								Failed vs. Success	-185.6	-331.5 to -39.67	Yes	**	0.0097
Fig.3d	yes	yes	F (3, 34) = 6.985	P=0.0008735	One-way ANOVA	Tukey	0.3813	CNO-GFP vs. CNO-Gi	0.5169	0.1726 to 0.8611	Yes	**	0.0015069
								CNO-GFP vs. Saline-GFP	0.05256	-0.2817 to 0.3868	No	ns	0.973867
								CNO-GFP vs. Saline-Gi	-0.01214	-0.3834 to 0.3591	No	ns	0.999748
								CNO-Gi vs. Saline-GFP	-0.4643	-0.8230 to -0.1056	Yes	**	0.0069682
								CNO-Gi vs. Saline-Gi	-0.529	-0.9224 to -0.1356	Yes	**	0.00485
								Saline-GFP vs. Saline-Gi	-0.06469	-0.4494 to 0.3200	No	ns	0.968362
Fig.3g	yes	yes	F (3, 31) = 9.772	P=0.0001082	One-way ANOVA	Tukey	0.486	CNO-GFP vs. CNO-Gi	0.3204	0.08283 to 0.5579	Yes	**	0.0048877
								CNO-GFP vs. Saline-GFP	-0.1333	-0.3572 to 0.09069	No	ns	0.385308
								CNO-GFP vs. Saline-Gi	-0.05374	-0.3005 to 0.1930	No	ns	0.934047
								CNO-Gi vs. Saline-GFP	-0.4536	-0.6911 to -0.2161	Yes	****	7.21e-05
								CNO-Gi vs. Saline-Gi	-0.3741	-0.6333 to -0.1149	Yes	**	0.002463
								Saline-GFP vs. Saline-Gi	0.07952	-0.1673 to 0.3263	No	ns	0.81792
Fig.6b	yes	yes	F (3, 46) = 3.995	P=0.0131	One-way ANOVA	Tukey	0.207	CNO-GFP vs. CNO-hM4Di	0.2731	0.02119 to 0.5249	Yes	*	0.0289
								CNO-GFP vs. Saline-GFP	-0.04658	-0.2630 to 0.1699	No	ns	0.9395
								CNO-GFP vs. Saline-hM4Di	0.05749	-0.1944 to 0.3093	No	ns	0.9289
								CNO-hM4Di vs. Saline-GFP	-0.3196	-0.5772 to -0.06202	Yes	**	0.0096
								CNO-hM4Di vs. Saline-hM4Di	-0.2156	-0.5036 to 0.07245	No	ns	0.2047
								Saline-GFP vs. Saline-hM4Di	0.1041	-0.1535 to 0.3617	No	ns	0.7053
Extended Data Fig. 1i	yes	yes	F (3, 8) = 63.50	P=0.0000063876	One-way ANOVA	Tukey	0.96	layer2-tdT+ Glut+ vs. layer2-tdT- Glut+	-50.25	-67.44 to -33.05	Yes	****	6.45412e-05
								layer2-tdT+ Glut+ vs. layer3-tdT+ Glut+	-48	-65.19 to -30.80	Yes	****	9.02421e-05
								layer2-tdT+ Glut+ vs. layer3-tdT- Glut+	6.141	-11.05 to 23.33	No	ns	0.675085
								layer2-tdT- Glut+ vs. layer3-tdT+ Glut+	2.248	-14.94 to 19.44	No	ns	0.973679
								layer2-tdT- Glut+ vs. layer3-tdT- Glut+	56.39	39.19 to 73.58	Yes	****	2.74488e-05
								layer3-tdT+ Glut+ vs. layer3-tdT- Glut+	54.14	36.95 to 71.33	Yes	****	3.7174e-05
Extended Data Fig. 1s, layer2	yes	yes	F (4, 16) = 3.733	P=0.0249	One-way ANOVA	Tukey	0.4827	Homecage vs. Conspecific	-8.784	-54.61 to 37.04	No	ns	0.9751
								Homecage vs. Food choice	-7.389	-56.38 to 41.60	No	ns	0.9897
								Homecage vs. Failed	4.957	-37.47 to 47.38	No	ns	0.9961
								Homecage vs. Success	-38.51	-82.32 to 5.310	No	ns	0.0996
								Conspecific vs. Food choice	1.395	-44.43 to 47.22	No	ns	>0.9999
								Conspecific vs. Failed	13.74	-24.99 to 52.47	No	ns	0.8105
								Conspecific vs. Success	-29.72	-69.97 to 10.53	No	ns	0.2075
								Food choice vs. Failed	12.35	-30.08 to 54.77	No	ns	0.8959
								Food choice vs. Success	-31.12	-74.93 to 12.70	No	ns	0.238
								Failed vs. Success	-43.46	-79.79 to -7.133	Yes	*	0.0154
Extended Data Fig. 1s, layer3	yes	yes	F (4, 16) = 6.430	P=0.0028	One-way ANOVA	Tukey	0.6165	Homecage vs. Conspecific	0.3756	-40.09 to 40.84	No	ns	>0.9999
								Homecage vs. Food choice	-5.943	-49.20 to 37.31	No	ns	0.9928
								Homecage vs. Failed	-7.279	-44.74 to 30.18	No	ns	0.9738
								Homecage vs. Success	-48.1	-86.79 to -9.406	Yes	*	0.0116
								Conspecific vs. Food choice	-6.319	-46.78 to 34.15	No	ns	0.9883
								Conspecific vs. Failed	-7.654	-41.85 to 26.54	No	ns	0.9567
								Conspecific vs. Success	-48.47	-84.01 to -12.93	Yes	**	0.0055
								Food choice vs. Failed	-1.336	-38.80 to 36.13	No	ns	>0.9999
								Food choice vs. Success	-42.15	-80.84 to -3.463	Yes	*	0.0294
								Failed vs. Success	-40.82	-72.90 to -8.738	Yes	**	0.0097
Extended Data Fig. 1t, layer3	yes	yes	F (4, 16) = 4.517	P=0.0124	One-way ANOVA	Tukey	0.5304	Homecage vs. Conspecific	-0.1083	-0.7720 to 0.5554	No	ns	0.9862
								Homecage vs. Food choice	-0.1055	-0.8150 to 0.6040	No	ns	0.9903
								Homecage vs. Failed	-0.1866	-0.8010 to 0.4279	No	ns	0.881
								Homecage vs. Success	-0.7193	-1.354 to -0.08472	Yes	*	0.0226
								Conspecific vs. Food choice	0.002838	-0.6609 to 0.6665	No	ns	>0.9999
								Conspecific vs. Failed	-0.07826	-0.6392 to 0.4827	No	ns	0.9923
								Conspecific vs. Success	-0.611	-1.194 to -0.02809	Yes	*	0.0376
								Food choice vs. Failed	-0.0811	-0.6956 to 0.5334	No	ns	0.9938
								Food choice vs. Success	-0.6138	-1.248 to 0.02076	No	ns	0.0605
								Failed vs. Success	-0.5328	-1.059 to -0.006562	Yes	*	0.0465
Extended Data Fig. 1u, layer3	yes	yes	F (4, 16) = 4.688	P=0.0107	One-way ANOVA	Tukey	0.5396	Homecage vs. Conspecific	93.6	-73.51 to 260.7	No	ns	0.4522
								Homecage vs. Food choice	82.11	-96.54 to 260.8	No	ns	0.6315
								Homecage vs. Failed	63.43	-91.29 to 218.1	No	ns	0.7202
								Homecage vs. Success	-81.33	-241.1 to 78.46	No	ns	0.5419
								Conspecific vs. Food choice	-11.49	-178.6 to 155.6	No	ns	0.9995
								Conspecific vs. Failed	-30.17	-171.4 to 111.1	No	ns	0.9633
								Conspecific vs. Success	-174.9	-321.7 to -28.15	Yes	*	0.0158
								Food choice vs. Failed	-18.68	-173.4 to 136.0	No	ns	0.9956
								Food choice vs. Success	-163.4	-323.2 to -3.649	Yes	*	0.0437
								Failed vs. Success	-144.8	-277.2 to -12.26	Yes	*	0.0289
Extended Data Fig. 1v, layer2	yes	yes	F (4, 16) = 0.4228	P=0.7899	One-way ANOVA	Tukey	0.0956
Extended Data Fig. 1v, layer3	yes	yes	F (4, 16) = 0.01024	P=0.9998	One-way ANOVA	Tukey	0.002555
Extended Data Fig. 1w, layer2	yes	yes	F (4, 16) = 0.7626	P=0.5647	One-way ANOVA	Tukey	0.1601
Extended Data Fig. 1w, layer3	yes	yes	F (4, 16) = 1.375	P=0.2867	One-way ANOVA	Tukey	0.2557
Extended Data Fig. 2n, coapl	yes	yes	F (2, 7) = 22.10	P=0.0009449610	One-way ANOVA	Tukey	0.8633	2MB vs. Water	164.1	88.73 to 239.6	Yes	***	0.000913369
								2MB vs. 2PE	53.02	-27.60 to 133.6	No	ns	0.198474
								Water vs. 2PE	-111.1	-186.5 to -35.71	Yes	**	0.00829771
Extended Data Fig. 2n, coapm	yes	yes	F (2, 7) = 0.5068	P=0.6229	One-way ANOVA	Tukey	0.1265
Extended Data Fig. 2p3, amplitude	yes	yes	F (3, 46) = 0.4866	P=0.6933	One-way ANOVA	Tukey	0.03076
Extended Data Fig. 3k, lower right	yes	yes	F (2, 65) = 4.426	P=0.0158	One-way ANOVA	Tukey	0.1525	Uncued food vs. STFP success	19.4	-6.635 to 45.43	No	ns	0.1819
								Uncued food vs. Failed	-12.36	-39.74 to 15.02	No	ns	0.5279
								STFP success vs. Failed	-31.76	-57.79 to -5.729	Yes	*	0.0129
Extended Data Fig. 3l, lower right	yes	yes	F (2, 60) = 4.212	P=0.0194	One-way ANOVA	Tukey	0.1238	Uncued food vs. STFP success	24.01	0.7398 to 47.28	Yes	*	0.0417
								Uncued food vs. Failed	-2.452	-29.18 to 24.28	No	ns	0.9736
								STFP success vs. Failed	-26.46	-52.77 to -0.1576	Yes	*	0.0483
Extended Data Fig. 3m, middle panel	yes	yes	F (2, 65) = 0.4415	P=0.6450	One-way ANOVA	Tukey	0.0134
Extended Data Fig. 3n, middle panel	yes	yes	F (2, 65) = 1.936	P=0.1526	One-way ANOVA	Tukey	0.05621
Extended Data Fig. 3o, middle panel	yes	yes	F (2, 65) = 0.4980	P=0.6101	One-way ANOVA	Tukey	0.01509
Extended Data Fig. 3q, middle panel	yes	yes	F (2, 65) = 4.316	P=0.0174	One-way ANOVA	Tukey	0.137	Uncued food vs. STFP success	-28.03	-52.88 to -3.178	Yes	*	0.0234
								Uncued food vs. Failed	-26.13	-52.27 to 0.009485	No	ns	0.0501
								STFP success vs. Failed	1.899	-22.95 to 26.75	No	ns	0.9816
Extended Data Fig. 3m, right panel	yes	yes	F (2, 60) = 0.2877	P=0.7510	One-way ANOVA	Tukey	0.009499
Extended Data Fig. 3n, right panel	yes	yes	F (2, 60) = 3.114	P=0.0517	One-way ANOVA	Tukey	0.09405	Uncued food vs. STFP success	-17.58	-34.63 to -0.5271	Yes	*	0.0419
								Uncued food vs. Failed	-6.971	-26.56 to 12.62	No	ns	0.6704
								STFP success vs. Failed	10.61	-8.667 to 29.89	No	ns	0.3883
Extended Data Fig. 3o, right panel	yes	yes	F (2, 60) = 0.1562	P=0.8557	One-way ANOVA	Tukey	0.00518
Extended Data Fig. 3p, right panel	yes	yes	F (2, 60) = 0.4889	P=0.6157	One-way ANOVA	Tukey	0.01604
Extended Data Fig. 3q, right panel	yes	yes	F (2, 60) = 3.040	P=0.0553	One-way ANOVA	Tukey	0.09201	Uncued food vs. STFP success	13.38	-13.70 to 40.47	No	ns	0.4651
								Uncued food vs. Failed	31.9	0.7930 to 63.01	Yes	*	0.0432
								STFP success vs. Failed	18.52	-12.10 to 49.13	No	ns	0.3204
Extended Data Fig. 3r, right panel	yes	yes	F (2, 60) = 0.1131	P=0.8932	One-way ANOVA	Tukey	0.003757

## Sheet: K-W test
											post hoc
Figure panel	Passed normality test?	Passed homogeneity of variances test?	tests?	Post hoc	P value	Exact or approximate P value?	P value summary	Do the medians vary signif. (P < 0.05)?	Number of groups	Kruskal-Wallis statistic		Mean rank diff.	Discovery?	q value	Individual P Value
Fig.1e	no		Kruskal-Wallis test	Two-stage linear step-up procedure of Benjamini, Krieger and Yekutieli	4.1e-09	Approximate	****	Yes	4	41.95	2+ vs. 2-	-1.824	No	0.416589	0.793503
											2+ vs. 3+	5.11	No	0.280684	0.44553
											2+ vs. 3-	33.68	Yes	2.109e-07	6.69e-08
											2- vs. 3+	6.933	No	0.262389	0.333192
											2- vs. 3-	35.5	Yes	2.147e-07	1.363e-07
											3+ vs. 3-	28.57	Yes	1.02056e-05	9.7197e-06
Fig.3e	yes	no	Kruskal-Wallis test	Two-stage linear step-up procedure of Benjamini, Krieger and Yekutieli	0.8567	Approximate	ns	No	4	0.7695
Fig.3f	no		Kruskal-Wallis test	Two-stage linear step-up procedure of Benjamini, Krieger and Yekutieli	0.6122	Approximate	ns	No	4	1.813
Extended Data Fig. 1l	no		Kruskal-Wallis test	Two-stage linear step-up procedure of Benjamini, Krieger and Yekutieli	0.0006	Exact	***	Yes	4	10.65	layer2-tdT+ GABA+ vs. layer2-tdT- GABA+	-4.5	No	0.1079	0.1027
											layer2-tdT+ GABA+ vs. layer3-tdT+ GABA+	0	No	0.7	>0.9999
											layer2-tdT+ GABA+ vs. layer3-tdT- GABA+	-7.5	Yes	0.0137	0.0065
											layer2-tdT- GABA+ vs. layer3-tdT+ GABA+	4.5	No	0.1079	0.1027
											layer2-tdT- GABA+ vs. layer3-tdT- GABA+	-3	No	0.2324	0.2767
											layer3-tdT+ GABA+ vs. layer3-tdT- GABA+	-7.5	Yes	0.0137	0.0065
Extended Data Fig. 1q	no		Kruskal-Wallis test	Two-stage linear step-up procedure of Benjamini, Krieger and Yekutieli	8.03e-05	Approximate	****	Yes	4	21.57	2+ vs. 2-	5.991	No	0.245571	0.389795
											2+ vs. 3+	-19.34	Yes	0.00408337	0.00388892
											2+ vs. 3-	9.079	No	0.114572	0.145488
											2- vs. 3+	-25.33	Yes	0.000641944	0.000407583
											2- vs. 3-	3.088	No	0.339464	0.646597
											3+ vs. 3-	28.42	Yes	3.4085e-05	1.0821e-05
Extended Data Fig. 1t, layer2	no		Kruskal-Wallis test	Two-stage linear step-up procedure of Benjamini, Krieger and Yekutieli	0.0392	Approximate	*	Yes	5	10.07	Homecage vs. Conspecific	0.4167	No	0.8788	0.9299
											Homecage vs. Food choice	2.333	No	0.7202	0.6451
											Homecage vs. Failed	5.833	No	0.2999	0.1837
											Homecage vs. Success	-5.933	No	0.2999	0.1904
											Conspecific vs. Food choice	1.917	No	0.7202	0.6859
											Conspecific vs. Failed	5.417	No	0.2999	0.1762
											Conspecific vs. Success	-6.35	No	0.2999	0.1271
											Food choice vs. Failed	3.5	No	0.5738	0.425
											Food choice vs. Success	-8.267	No	0.2999	0.0681
											Failed vs. Success	-11.77	Yes	0.0164	0.0017
Extended Data Fig. 1u, layer2	no		Kruskal-Wallis test	Two-stage linear step-up procedure of Benjamini, Krieger and Yekutieli	0.0758	Approximate	ns	No	5	8.471
Extended Data Fig. 2p3, left frequency	yes	no	Kruskal-Wallis test	Two-stage linear step-up procedure of Benjamini, Krieger and Yekutieli	6.377e-07	Approximate	****	Yes	4	31.59	GFP-EGFP only vs. tdT-EGFP only	5.262	No	0.139178	0.331376
											GFP-EGFP only vs. GFP-EGFP-TeNT	26.38	Yes	1.4819e-05	7.0567e-06
											GFP-EGFP only vs. tdT-EGFP-TeNT	25.23	Yes	3.06145e-05	2.91567e-05
											tdT-EGFP only vs. GFP-EGFP-TeNT	21.12	Yes	0.000183557	0.000262225
											tdT-EGFP only vs. tdT-EGFP-TeNT	19.97	Yes	0.000416559	0.000793446
											GFP-EGFP-TeNT vs. tdT-EGFP-TeNT	-1.155	No	0.299655	0.856158
Extended Data Fig. 3e3	no		Kruskal-Wallis test	Two-stage linear step-up procedure of Benjamini, Krieger and Yekutieli	0.0888	Approximate	ns	No	4	6.522
Extended Data Fig. 3p, middle	no		Kruskal-Wallis test	Two-stage linear step-up procedure of Benjamini, Krieger and Yekutieli	0.0899	Approximate	ns	No	3	4.818
Extended Data Fig. 3r, middle	no		Kruskal-Wallis test	Two-stage linear step-up procedure of Benjamini, Krieger and Yekutieli	0.6921	Approximate	ns	No	3	0.7362

## Sheet: Two-way ANOVA
panel	transformation	Passed normality test?	between groups:				post hoc	post hoc	Predicted (LS) mean diff.	95.00% CI of diff.	Below threshold?	Summary	Adjusted P Value
Fig.1i, right panel		yes	F (4, 32) = 6.337	P=0.0007127126			tukey	Projecting:Home cage vs. Projecting:conspecific	3.378	-10.93 to 17.69	No	ns	0.998059
								Projecting:Home cage vs. Projecting:food choice	4.193	-11.10 to 19.49	No	ns	0.994096
								Projecting:Home cage vs. Projecting:failed	7.335	-5.913 to 20.58	No	ns	0.68164
								Projecting:Home cage vs. Projecting:STFP success	-9.7	-23.38 to 3.982	No	ns	0.354872
								Projecting:Home cage vs. Non-Projecting:Home cage	11.89	-3.410 to 27.18	No	ns	0.241575
								Projecting:Home cage vs. Non-Projecting:conspecific	10.29	-4.017 to 24.60	No	ns	0.336018
								Projecting:Home cage vs. Non-Projecting:food choice	13.23	-2.069 to 28.52	No	ns	0.136866
								Projecting:Home cage vs. Non-Projecting:failed	13.22	-0.02777 to 26.47	No	ns	0.0508376
								Projecting:Home cage vs. Non-Projecting:STFP success	7.517	-6.164 to 21.20	No	ns	0.690573
								Projecting:conspecific vs. Projecting:food choice	0.8154	-13.49 to 15.12	No	ns	1
								Projecting:conspecific vs. Projecting:failed	3.957	-8.136 to 16.05	No	ns	0.979909
								Projecting:conspecific vs. Projecting:STFP success	-13.08	-25.64 to -0.5098	Yes	*	0.0360604
								Projecting:conspecific vs. Non-Projecting:Home cage	8.509	-5.800 to 22.82	No	ns	0.592818
								Projecting:conspecific vs. Non-Projecting:conspecific	6.914	-6.334 to 20.16	No	ns	0.746894
								Projecting:conspecific vs. Non-Projecting:food choice	9.85	-4.459 to 24.16	No	ns	0.394172
								Projecting:conspecific vs. Non-Projecting:failed	9.842	-2.251 to 21.93	No	ns	0.19214
								Projecting:conspecific vs. Non-Projecting:STFP success	4.14	-8.428 to 16.71	No	ns	0.979012
								Projecting:food choice vs. Projecting:failed	3.141	-10.11 to 16.39	No	ns	0.99799
								Projecting:food choice vs. Projecting:STFP success	-13.89	-27.57 to -0.2109	Yes	*	0.0442115
								Projecting:food choice vs. Non-Projecting:Home cage	7.693	-7.603 to 22.99	No	ns	0.783236
								Projecting:food choice vs. Non-Projecting:conspecific	6.098	-8.211 to 20.41	No	ns	0.902432
								Projecting:food choice vs. Non-Projecting:food choice	9.035	-6.262 to 24.33	No	ns	0.601669
								Projecting:food choice vs. Non-Projecting:failed	9.026	-4.221 to 22.27	No	ns	0.408065
								Projecting:food choice vs. Non-Projecting:STFP success	3.324	-10.36 to 17.01	No	ns	0.997583
								Projecting:failed vs. Projecting:STFP success	-17.03	-28.38 to -5.690	Yes	***	0.000556155
								Projecting:failed vs. Non-Projecting:Home cage	4.552	-8.695 to 17.80	No	ns	0.972408
								Projecting:failed vs. Non-Projecting:conspecific	2.957	-9.136 to 15.05	No	ns	0.997466
								Projecting:failed vs. Non-Projecting:food choice	5.893	-7.354 to 19.14	No	ns	0.878146
								Projecting:failed vs. Non-Projecting:failed	5.885	-4.931 to 16.70	No	ns	0.701806
								Projecting:failed vs. Non-Projecting:STFP success	0.1827	-11.16 to 11.53	No	ns	>0.9999999999
								Projecting:STFP success vs. Non-Projecting:Home cage	21.59	7.904 to 35.27	Yes	***	0.000267741
								Projecting:STFP success vs. Non-Projecting:conspecific	19.99	7.423 to 32.56	Yes	***	0.000236353
								Projecting:STFP success vs. Non-Projecting:food choice	22.93	9.246 to 36.61	Yes	***	0.000104009
								Projecting:STFP success vs. Non-Projecting:failed	22.92	11.57 to 34.26	Yes	****	3.7916e-06
								Projecting:STFP success vs. Non-Projecting:STFP success	17.22	5.368 to 29.07	Yes	***	0.00088333
								Non-Projecting:Home cage vs. Non-Projecting:conspecific	-1.595	-15.90 to 12.71	No	ns	0.999996
								Non-Projecting:Home cage vs. Non-Projecting:food choice	1.341	-13.96 to 16.64	No	ns	1
								Non-Projecting:Home cage vs. Non-Projecting:failed	1.333	-11.91 to 14.58	No	ns	0.999998
								Non-Projecting:Home cage vs. Non-Projecting:STFP success	-4.369	-18.05 to 9.312	No	ns	0.982899
								Non-Projecting:conspecific vs. Non-Projecting:food choice	2.936	-11.37 to 17.25	No	ns	0.999349
								Non-Projecting:conspecific vs. Non-Projecting:failed	2.928	-9.165 to 15.02	No	ns	0.997645
								Non-Projecting:conspecific vs. Non-Projecting:STFP success	-2.774	-15.34 to 9.793	No	ns	0.998845
								Non-Projecting:food choice vs. Non-Projecting:failed	-0.008222	-13.26 to 13.24	No	ns	>0.9999999999
								Non-Projecting:food choice vs. Non-Projecting:STFP success	-5.71	-19.39 to 7.971	No	ns	0.912773
								Non-Projecting:failed vs. Non-Projecting:STFP success	-5.702	-17.05 to 5.642	No	ns	0.783787
Fig.1j, right panel		yes	F (4, 32) = 8.749	P=0.000068690527992			tukey	Projecting:Home cage vs. Projecting:conspecific	-0.2208	-6.653 to 6.211	No	ns	1
								Projecting:Home cage vs. Projecting:food choice	-1.508	-8.384 to 5.368	No	ns	0.998902
								Projecting:Home cage vs. Projecting:failed	-1.303	-7.258 to 4.652	No	ns	0.998921
								Projecting:Home cage vs. Projecting:STFP success	-9.191	-15.34 to -3.041	Yes	***	0.000595687
								Projecting:Home cage vs. Non-Projecting:Home cage	6.098	-0.7785 to 12.97	No	ns	0.117306
								Projecting:Home cage vs. Non-Projecting:conspecific	7.244	0.8117 to 13.68	Yes	*	0.0175576
								Projecting:Home cage vs. Non-Projecting:food choice	7.39	0.5140 to 14.27	Yes	*	0.0271775
								Projecting:Home cage vs. Non-Projecting:failed	6.914	0.9590 to 12.87	Yes	*	0.0129715
								Projecting:Home cage vs. Non-Projecting:STFP success	4.727	-1.423 to 10.88	No	ns	0.254192
								Projecting:conspecific vs. Projecting:food choice	-1.287	-7.719 to 5.145	No	ns	0.999468
								Projecting:conspecific vs. Projecting:failed	-1.082	-6.518 to 4.354	No	ns	0.99949
								Projecting:conspecific vs. Projecting:STFP success	-8.97	-14.62 to -3.321	Yes	***	0.000243032
								Projecting:conspecific vs. Non-Projecting:Home cage	6.319	-0.1136 to 12.75	No	ns	0.0574584
								Projecting:conspecific vs. Non-Projecting:conspecific	7.465	1.510 to 13.42	Yes	**	0.00567846
								Projecting:conspecific vs. Non-Projecting:food choice	7.611	1.179 to 14.04	Yes	*	0.0106632
								Projecting:conspecific vs. Non-Projecting:failed	7.135	1.699 to 12.57	Yes	**	0.00330702
								Projecting:conspecific vs. Non-Projecting:STFP success	4.948	-0.7017 to 10.60	No	ns	0.126753
								Projecting:food choice vs. Projecting:failed	0.205	-5.750 to 6.160	No	ns	1
								Projecting:food choice vs. Projecting:STFP success	-7.683	-13.83 to -1.533	Yes	**	0.00590516
								Projecting:food choice vs. Non-Projecting:Home cage	7.606	0.7294 to 14.48	Yes	*	0.0208597
								Projecting:food choice vs. Non-Projecting:conspecific	8.752	2.320 to 15.18	Yes	**	0.00211282
								Projecting:food choice vs. Non-Projecting:food choice	8.898	2.022 to 15.77	Yes	**	0.0039196
								Projecting:food choice vs. Non-Projecting:failed	8.422	2.467 to 14.38	Yes	**	0.00127601
								Projecting:food choice vs. Non-Projecting:STFP success	6.235	0.08453 to 12.39	Yes	*	0.0448087
								Projecting:failed vs. Projecting:STFP success	-7.888	-12.99 to -2.788	Yes	***	0.000360513
								Projecting:failed vs. Non-Projecting:Home cage	7.401	1.446 to 13.36	Yes	**	0.00625953
								Projecting:failed vs. Non-Projecting:conspecific	8.547	3.111 to 13.98	Yes	***	0.000282343
								Projecting:failed vs. Non-Projecting:food choice	8.693	2.738 to 14.65	Yes	***	0.000828324
								Projecting:failed vs. Non-Projecting:failed	8.217	3.355 to 13.08	Yes	****	9.06916e-05
								Projecting:failed vs. Non-Projecting:STFP success	6.03	0.9303 to 11.13	Yes	*	0.0107447
								Projecting:STFP success vs. Non-Projecting:Home cage	15.29	9.138 to 21.44	Yes	****	5.11864e-08
								Projecting:STFP success vs. Non-Projecting:conspecific	16.43	10.79 to 22.08	Yes	****	1.31813e-09
								Projecting:STFP success vs. Non-Projecting:food choice	16.58	10.43 to 22.73	Yes	****	8.05192e-09
								Projecting:STFP success vs. Non-Projecting:failed	16.1	11.01 to 21.20	Yes	****	1.7328e-10
								Projecting:STFP success vs. Non-Projecting:STFP success	13.92	8.591 to 19.24	Yes	****	1.65848e-08
								Non-Projecting:Home cage vs. Non-Projecting:conspecific	1.146	-5.286 to 7.578	No	ns	0.999792
								Non-Projecting:Home cage vs. Non-Projecting:food choice	1.292	-5.584 to 8.169	No	ns	0.999679
								Non-Projecting:Home cage vs. Non-Projecting:failed	0.8162	-5.139 to 6.771	No	ns	0.999977
								Non-Projecting:Home cage vs. Non-Projecting:STFP success	-1.371	-7.521 to 4.779	No	ns	0.998753
								Non-Projecting:conspecific vs. Non-Projecting:food choice	0.1464	-6.286 to 6.579	No	ns	1
								Non-Projecting:conspecific vs. Non-Projecting:failed	-0.3299	-5.766 to 5.106	No	ns	1
								Non-Projecting:conspecific vs. Non-Projecting:STFP success	-2.517	-8.166 to 3.132	No	ns	0.877218
								Non-Projecting:food choice vs. Non-Projecting:failed	-0.4763	-6.431 to 5.479	No	ns	1
								Non-Projecting:food choice vs. Non-Projecting:STFP success	-2.663	-8.814 to 3.487	No	ns	0.893888
								Non-Projecting:failed vs. Non-Projecting:STFP success	-2.187	-7.287 to 2.913	No	ns	0.899137
Extended Data Fig. 2h		yes	between GFP and TeNT
			F (1, 72) = 0.2934	P=0.5897
Extended Data Fig. 2l	Y=sqrt(Y)	yes	between GFP and TeNT
			F (1, 95) = 0.3026	P=0.5835
Extended Data Fig. 2m		yes	between GFP and TeNT
			F (1, 45) = 0.02852	P=0.8666
Extended Data Fig. 3a2	Y=Y+ X	yes	F (1, 154) = 196.2	P<0.000000000000001
Extended Data Fig. 3j, left lower		yes	F (1, 246) = 1.227	P=0.2691
Extended Data Fig. 3k, left lower		yes	F (2, 390) = 20.06	P=0.000000005107775			tukey	Uncued food vs. STFP Success	-1.831	-2.851 to -0.8111	Yes	****	8.86154e-05
								Uncued food vs. Failed	0.8175	-0.2552 to 1.890	No	ns	0.17328
								STFP Success vs. Failed	2.648	1.629 to 3.668	Yes	****	7.23719e-09
Extended Data Fig. 3l, left lower		yes	F (2, 360) = 16.84	P=0.0000001024			tukey	Uncued food vs. STFP success	-1.937	-2.849 to -1.024	Yes	****	2.7767e-06
								Uncued food vs. Failed	0.1657	-0.8828 to 1.214	No	ns	0.926611
								STFP success vs. Failed	2.102	1.070 to 3.134	Yes	****	7.1225e-06
Extended Data Fig. 3s2, middle panel		yes	F (1, 102) = 1.665	P=0.1998
Extended Data Fig.10g	Y=Ln(Y)	yes	F (2, 36) = 31.61	P=0.0000000119			Tukey	Between groups:
								Non-floxed SynaptoTag vs. Cre-on SynaptoTag	2.094	1.251 to 2.937	Yes	****	1.6394e-06
								Non-floxed SynaptoTag vs. Cre-off SynaptoTag	-0.1597	-0.9656 to 0.6462	No	ns	0.879135
								Cre-on SynaptoTag vs. Cre-off SynaptoTag	-2.254	-2.994 to -1.514	Yes	****	2.59e-08
								Between brain regions:
								BNST
								Non-floxed SynaptoTag vs. Cre-on SynaptoTag	0.748	-0.9376 to 2.434	No	ns	0.529569
								Non-floxed SynaptoTag vs. Cre-off SynaptoTag	-0.6485	-2.260 to 0.9632	No	ns	0.59186
								Cre-on SynaptoTag vs. Cre-off SynaptoTag	-1.397	-2.877 to 0.08395	No	ns	0.0677886
								St
								Non-floxed SynaptoTag vs. Cre-on SynaptoTag	2.848	1.162 to 4.533	Yes	***	0.000591151
								Non-floxed SynaptoTag vs. Cre-off SynaptoTag	-0.2198	-1.832 to 1.392	No	ns	0.940682
								Cre-on SynaptoTag vs. Cre-off SynaptoTag	-3.068	-4.548 to -1.587	Yes	****	3.60547e-05
								MeA
								Non-floxed SynaptoTag vs. Cre-on SynaptoTag	2.384	0.6982 to 4.069	Yes	**	0.00396211
								Non-floxed SynaptoTag vs. Cre-off SynaptoTag	0.323	-1.289 to 1.935	No	ns	0.876548
								Cre-on SynaptoTag vs. Cre-off SynaptoTag	-2.061	-3.541 to -0.5803	Yes	**	0.00459261
								COApm
								Non-floxed SynaptoTag vs. Cre-on SynaptoTag	2.397	0.7111 to 4.082	Yes	**	0.00376478
								Non-floxed SynaptoTag vs. Cre-off SynaptoTag	-0.09346	-1.705 to 1.518	No	ns	0.988988
								Cre-on SynaptoTag vs. Cre-off SynaptoTag	-2.49	-3.971 to -1.010	Yes	***	0.000623565
Extended Data Fig.10f	Y=sqrt(Y)	yes	F (2, 207) = 20.74	P=0.0000000062			Tukey	Between groups:
								Non floxed SynaptoTag vs. Cre-on SynaptoTag	-0.01973	-0.05813 to 0.01868	No	ns	0.447012
								Non floxed SynaptoTag vs. Cre-off SynaptoTag	0.06762	0.03090 to 0.1043	Yes	****	6.4013e-05
								Cre-on SynaptoTag vs. Cre-off SynaptoTag	0.08735	0.05362 to 0.1211	Yes	****	1.43e-08
								Between brain regions:
								AOB
								Non floxed SynaptoTag vs. Cre-on SynaptoTag	-0.2747	-0.4589 to -0.09053	Yes	**	0.00152773
								Non floxed SynaptoTag vs. Cre-off SynaptoTag	0.6403	0.4642 to 0.8164	Yes	****	<0.0000000001
								Cre-on SynaptoTag vs. Cre-off SynaptoTag	0.915	0.7532 to 1.077	Yes	****	<0.0000000001
								AONm
								Non floxed SynaptoTag vs. Cre-on SynaptoTag	-0.1422	-0.3264 to 0.04195	No	ns	0.164601
								Non floxed SynaptoTag vs. Cre-off SynaptoTag	0.2888	0.1127 to 0.4649	Yes	***	0.000424574
								Cre-on SynaptoTag vs. Cre-off SynaptoTag	0.431	0.2693 to 0.5928	Yes	****	5.6e-09
								ORBm and ORBv
								Non floxed SynaptoTag vs. Cre-on SynaptoTag	-0.02516	-0.2093 to 0.1590	No	ns	0.944311
								Non floxed SynaptoTag vs. Cre-off SynaptoTag	0.1339	-0.04223 to 0.3100	No	ns	0.173897
								Cre-on SynaptoTag vs. Cre-off SynaptoTag	0.159	-0.002728 to 0.3208	No	ns	0.0551406
								ILA
								Non floxed SynaptoTag vs. Cre-on SynaptoTag	-0.01882	-0.2030 to 0.1654	No	ns	0.968433
								Non floxed SynaptoTag vs. Cre-off SynaptoTag	0.1201	-0.05600 to 0.2962	No	ns	0.243665
								Cre-on SynaptoTag vs. Cre-off SynaptoTag	0.1389	-0.02284 to 0.3007	No	ns	0.1082
								LS
								Non floxed SynaptoTag vs. Cre-on SynaptoTag	-0.02724	-0.2114 to 0.1569	No	ns	0.935045
								Non floxed SynaptoTag vs. Cre-off SynaptoTag	0.1308	-0.04528 to 0.3069	No	ns	0.187955
								Cre-on SynaptoTag vs. Cre-off SynaptoTag	0.1581	-0.003699 to 0.3198	No	ns	0.0570753
								OT
								Non floxed SynaptoTag vs. Cre-on SynaptoTag	0.1458	-0.03842 to 0.3299	No	ns	0.150547
								Non floxed SynaptoTag vs. Cre-off SynaptoTag	-0.01952	-0.1956 to 0.1566	No	ns	0.962952
								Cre-on SynaptoTag vs. Cre-off SynaptoTag	-0.1653	-0.3270 to -0.003518	Yes	*	0.043974
								BNST
								Non floxed SynaptoTag vs. Cre-on SynaptoTag	-0.03006	-0.2142 to 0.1541	No	ns	0.921477
								Non floxed SynaptoTag vs. Cre-off SynaptoTag	-0.01547	-0.1916 to 0.1606	No	ns	0.976572
								Cre-on SynaptoTag vs. Cre-off SynaptoTag	0.01459	-0.1472 to 0.1764	No	ns	0.97533
								St
								Non floxed SynaptoTag vs. Cre-on SynaptoTag	-0.1575	-0.3417 to 0.02667	No	ns	0.110214
								Non floxed SynaptoTag vs. Cre-off SynaptoTag	-0.165	-0.3411 to 0.01115	No	ns	0.0716259
								Cre-on SynaptoTag vs. Cre-off SynaptoTag	-0.007452	-0.1692 to 0.1543	No	ns	0.993501
								AAA
								Non floxed SynaptoTag vs. Cre-on SynaptoTag	0.05072	-0.1335 to 0.2349	No	ns	0.792504
								Non floxed SynaptoTag vs. Cre-off SynaptoTag	0.009588	-0.1665 to 0.1857	No	ns	0.990934
								Cre-on SynaptoTag vs. Cre-off SynaptoTag	-0.04113	-0.2029 to 0.1206	No	ns	0.820109
								NLOT1
								Non floxed SynaptoTag vs. Cre-on SynaptoTag	-0.3273	-0.5115 to -0.1431	Yes	***	0.000119382
								Non floxed SynaptoTag vs. Cre-off SynaptoTag	0.0665	-0.1096 to 0.2426	No	ns	0.646344
								Cre-on SynaptoTag vs. Cre-off SynaptoTag	0.3938	0.2320 to 0.5556	Yes	****	9.64e-08
								BA
								Non floxed SynaptoTag vs. Cre-on SynaptoTag	-0.2832	-0.4674 to -0.09905	Yes	**	0.00103596
								Non floxed SynaptoTag vs. Cre-off SynaptoTag	0.004497	-0.1716 to 0.1806	No	ns	0.997998
								Cre-on SynaptoTag vs. Cre-off SynaptoTag	0.2877	0.1260 to 0.4495	Yes	***	0.000117613
								PIR
								Non floxed SynaptoTag vs. Cre-on SynaptoTag	0.003188	-0.1810 to 0.1874	No	ns	0.99908
								Non floxed SynaptoTag vs. Cre-off SynaptoTag	0.09521	-0.08089 to 0.2713	No	ns	0.41015
								Cre-on SynaptoTag vs. Cre-off SynaptoTag	0.09202	-0.06974 to 0.2538	No	ns	0.373092
								dEP
								Non floxed SynaptoTag vs. Cre-on SynaptoTag	0.03609	-0.1481 to 0.2203	No	ns	0.888851
								Non floxed SynaptoTag vs. Cre-off SynaptoTag	0.006747	-0.1694 to 0.1829	No	ns	0.9955
								Cre-on SynaptoTag vs. Cre-off SynaptoTag	-0.02934	-0.1911 to 0.1324	No	ns	0.903956
								BLA
								Non floxed SynaptoTag vs. Cre-on SynaptoTag	0.1118	-0.07239 to 0.2960	No	ns	0.325935
								Non floxed SynaptoTag vs. Cre-off SynaptoTag	0.01525	-0.1609 to 0.1914	No	ns	0.977214
								Cre-on SynaptoTag vs. Cre-off SynaptoTag	-0.09653	-0.2583 to 0.06523	No	ns	0.338236
								BMA
								Non floxed SynaptoTag vs. Cre-on SynaptoTag	0.07363	-0.1105 to 0.2578	No	ns	0.613226
								Non floxed SynaptoTag vs. Cre-off SynaptoTag	0.05913	-0.1170 to 0.2352	No	ns	0.708003
								Cre-on SynaptoTag vs. Cre-off SynaptoTag	-0.01451	-0.1763 to 0.1473	No	ns	0.975599
								COAa
								Non floxed SynaptoTag vs. Cre-on SynaptoTag	-0.1603	-0.3445 to 0.02384	No	ns	0.101912
								Non floxed SynaptoTag vs. Cre-off SynaptoTag	0.0766	-0.09951 to 0.2527	No	ns	0.560797
								Cre-on SynaptoTag vs. Cre-off SynaptoTag	0.2369	0.07517 to 0.3987	Yes	**	0.00190535
								PAA
								Non floxed SynaptoTag vs. Cre-on SynaptoTag	0.06627	-0.1179 to 0.2504	No	ns	0.672743
								Non floxed SynaptoTag vs. Cre-off SynaptoTag	0.06029	-0.1158 to 0.2364	No	ns	0.698377
								Cre-on SynaptoTag vs. Cre-off SynaptoTag	-0.005976	-0.1677 to 0.1558	No	ns	0.995815
								MeA
								Non floxed SynaptoTag vs. Cre-on SynaptoTag	-0.02831	-0.2125 to 0.1559	No	ns	0.930037
								Non floxed SynaptoTag vs. Cre-off SynaptoTag	0.05909	-0.1170 to 0.2352	No	ns	0.708272
								Cre-on SynaptoTag vs. Cre-off SynaptoTag	0.0874	-0.07436 to 0.2492	No	ns	0.41063
								COApl
								Non floxed SynaptoTag vs. Cre-on SynaptoTag	0.1712	-0.01293 to 0.3554	No	ns	0.0744004
								Non floxed SynaptoTag vs. Cre-off SynaptoTag	0.2039	0.02776 to 0.3800	Yes	*	0.0186356
								Cre-on SynaptoTag vs. Cre-off SynaptoTag	0.03262	-0.1291 to 0.1944	No	ns	0.882659
								COApm
								Non floxed SynaptoTag vs. Cre-on SynaptoTag	0	-0.1842 to 0.1842	No	ns	>0.9999999999
								Non floxed SynaptoTag vs. Cre-off SynaptoTag	0	-0.1761 to 0.1761	No	ns	>0.9999999999
								Cre-on SynaptoTag vs. Cre-off SynaptoTag	0	-0.1618 to 0.1618	No	ns	>0.9999999999
								TR
								Non floxed SynaptoTag vs. Cre-on SynaptoTag	0.3155	0.1313 to 0.4997	Yes	***	0.000218396
								Non floxed SynaptoTag vs. Cre-off SynaptoTag	-0.01972	-0.1958 to 0.1564	No	ns	0.962228
								Cre-on SynaptoTag vs. Cre-off SynaptoTag	-0.3352	-0.4970 to -0.1734	Yes	****	5.9794e-06
								vCA1
								Non floxed SynaptoTag vs. Cre-on SynaptoTag	-0.008137	-0.1923 to 0.1760	No	ns	0.99402
								Non floxed SynaptoTag vs. Cre-off SynaptoTag	-0.1672	-0.3433 to 0.008900	No	ns	0.066736
								Cre-on SynaptoTag vs. Cre-off SynaptoTag	-0.1591	-0.3208 to 0.002695	No	ns	0.0550754
								ENTl
								Non floxed SynaptoTag vs. Cre-on SynaptoTag	0.05512	-0.1291 to 0.2393	No	ns	0.759929
								Non floxed SynaptoTag vs. Cre-off SynaptoTag	-0.02854	-0.2046 to 0.1476	No	ns	0.92251
								Cre-on SynaptoTag vs. Cre-off SynaptoTag	-0.08366	-0.2454 to 0.07810	No	ns	0.442167

## Sheet: Repeated measures ANOVA
Panel	Passed normality test?	between groups:
Extended Data Fig. 2f	yes	F (1, 22) = 0.3773	P=0.5454
