# Supplementary material for: The cortical amygdala consolidates a socially transmitted long-term memory
Source: Nature. 2024 Jul 3;632(8024):366–74. doi: 10.1038/s41586-024-07632-5 (PMC11306109; doi:10.1038/s41586-024-07632-5)
Supplement: Supplementary file 9 — Source Data Fig. 1 [file 41586_2024_7632_MOESM9_ESM.xlsx]

## Sheet: 1a
	Fig.1a	percentage
	Cocoa	Cinn
	91.225	8.77505
	72.0905	27.9095
	42.9718	57.0282
	55.4151	44.5849
	90.5446	9.4554
	95.545	4.45505
	92.3849	7.61507
	37.9275	62.0725
	83.7125	16.2875
	85.9902	14.0098
	96.3507	3.64926
	96.3277	3.67226
	98.1427	1.85732
	92.873	7.12704
	11.3824	88.6176

## Sheet: 1b
	Fig.1b	percentage
	Cocoa	Cinn
	65.0794	34.9206
	40.9836	59.0164
	49.6164	50.3836
	5.26316	94.7368
	4.8	95.2
	13.7681	86.2319
	13.3803	86.6197
	69.4805	30.5195
	47.4359	52.5641
	16.3265	83.6735
	32.1429	67.8571

## Sheet: 1c
		Fig.1c	in %
		Contral-2	Contral-3	Ipsi-2	Ipsi-3
		2.75077	3.83224	13.1636	60.1534
		2.89317	5.91678	12.9814	59.1241
		7.43243	1.78147	13.9653	56.3354

## Sheet: 1e
		Fig.1e	light evoked PSC (nA)
		2+	2-	3+	3-
		0.1654	0.3767	0.3234	0.0215
		0.1351	0.5059	0.203	0.0294
		0.5045	0.8447	0.2244	0.0796
		1.4221	0.3433	0.8439	0.0145
		0.9847	0.2201	0.3132	0.0908
		0.2178	0.4283	0.7795	0.0026
		0.4303	1.5181	0.7739	0.0216
		0.7484	2.0167	0.3029	0.007
		0.9008	1.7287	0.5806	0.0065
		0.2698	0.4366	0.9197	0.0013
		0.4343	1.2275	0.9208	0.0035
		2.0092	1.1198	0.3138	0.0081
		2.2949	1.2535	0.999	0.0051
		1.312		0.967	0.0146
		1.2967		0.5605	0.0114
		0.736			0.0189
		1.5622			0.0227
					0.0132
					0.0054
					0.0379

## Sheet: 1f
		Fig. 1f	light evoked PSC (nA)
		PTX-, CNQX&APV-	PTX+, CNQX&APV-	PTX+, CNQX&APV+
		0.1233	0.2584	0
		0.0553	0.1482	0
		0.2607	0.1638	0
		0.8185	0.7623	0.010866
		1.1096	0.9485	0.018233
		1.2036	0.9155	0.0159
		0.67053	0.5494	0.008979
		0.8954	0.8319	0.0149584
		0.2794	0.149177	0.058328

## Sheet: 1i
	Fig.1i left	TRAPed cells density for all cells, layer2					Fig.1i right	Percentage of TRAPed cells in projecting and non-projecting cells
	Home cage	Conspecific	Food choice	Failed	Success		Projecting					Non-projecting
	870.43	658.925	775.078	1003.88	1199.3		Homecage	Conspecific	Food choice	Failed	Success	Homecage	Conspecific	Food choice	Failed	Success
	799.259	1340.67	1102.74	927.006	1341.06		19.1831	22.894	18.8789	14.2644	35.1477	12.5046	9.95236	9.15835	14.5087	15.6601
	1221.1	1049.08	795.527	731.186	1615.95		19.4982	22.4114	24.2568	11.1438	35.3209	10.7122	20.5294	14.5697	13.6524	18.5253
		910.999		926.531	1055.42		36.2782	26.9729	19.2443	21.8285	28.5934	16.0828	13.1971	11.5481	8.83942	23.8474
				818.749	1242.29			14.1566		28.5023	48.0556		15.1017		12.2853	12.9004
				784.219						17.4359	26.3125				10.1661	16.4128
										12.7361					11.1497

## Sheet: 1j
	Fig.1j left	TRAPed cells density for all cells, layer3					Fig.1j right	Percentage of TRAPed cells in projecting and non-projecting cells
	Homecage	Conspecific	Food choice	Failed	Success		Projecting					Non-projecting
	570.459	326.825	426.693	512.052	630.395		Homecage1	Conspecific1	Food choice1	Failed1	Success1	Homecage	Conspecific	Food choice	Failed	Success
	408.997	570.085	473.765	485.068	678.477		10.6877	11.1315	13.1487	15.2875	18.408	9.5903	5.07004	5.91345	8.44953	8.66996
	557.897	421.717	408.389	352.289	640.142		16.7656	12.5113	13.8861	12.2066	22.8925	5.73634	9.00732	6.95485	8.35211	10.4683
		355.273		507.176	529.952		14.0387	14.175	18.9809	13.3558	22.636	7.87199	6.00094	6.4529	4.72773	10.1586
				493.034	730.404			18.388		15.0176	22.109		6.26888		7.56272	6.35605
				388.187						15.5293	29.0621				6.90714	9.86571
										19.4048					5.50083
