# Supplementary material for: The cortical amygdala consolidates a socially transmitted long-term memory
Source: Nature. 2024 Jul 3;632(8024):366–74. doi: 10.1038/s41586-024-07632-5 (PMC11306109; doi:10.1038/s41586-024-07632-5)
Supplement: Supplementary file 10 — Source Data Fig. 2 [file 41586_2024_7632_MOESM10_ESM.xlsx]

## Sheet: 2a
	Fig.2a	3 weeks before STFP training
	STFP memory test					Memory retention index
	GFP		TeNT			GFP	TeNT
	0 wk	3 wk	0 wk	3 wk		1.09608	0.305288
	70.0787	76.8116	69.2913	21.1538		0.668448	0.966568
	78.2313	52.2936	53.719	51.9231		0.941731	0.178539
	78.3133	73.75	61.2613	10.9375		1.00821	0.858254
	77.2727	77.907	83.8095	71.9298		0.998024	0.11449
	91.0891	90.9091	89.5833	10.2564		0.963455	0.352174
	37.069	35.7143	18.5185	6.52174		1.08001	0.124756
	66.9811	72.3404	59.375	7.40741		0.808135	0.062338
	66.8874	54.054	58.3333	3.63636		1.09816	0.975
	61.0526	67.0455	89.7436	87.5		0.819855	0.410658
	80.6897	66.1539	8.39695	3.44828		0.993647	0.701754
	97.0874	96.4706	95	66.6667		0.756633	1.18314
	55.8442	42.2535	78.3582	92.7083		1.18188	0
	79.0323	93.4066	5	0		0.985075	0.533798
	76.1364	75	83.7037	44.6808		1.2387	0.709265
	64.9351	80.4348	83.4437	59.1837		1.18364
	80.5556	95.3488				1.11992
	53.9474	60.4167				1.10044
	84.9462	93.4783				1.00984
	81.457	82.2581				0.876944
	97.561	85.5556				1.32164
	16.8142	22.2222				0.792562
	80.137	63.5135

## Sheet: 2b
	Fig.2b	1 day after STFP training
	STFP memory test					Memory retention index
	GFP		TeNT			GFP	TeNT
	Day 0	3 wk	Day 0	3 wk		1.06557	1.00539
	82.2368	87.6289	96.7391	97.2603		1.02742	0.776205
	80.7407	82.9545	85.2273	66.1539		1.22857	0.390093
	81.3953	100	80.9524	31.5789		1.04464	0.385714
	80.7692	84.375	55.5556	21.4286		0.998897	0.123106
	95.1049	95	84.6154	10.4167		1.10425	0.08284
	81.5029	90	92.8571	7.69231		1.44388	0.478261
	61.0778	88.189	81.8182	39.1304		0.66594	0.105013
	91.0714	60.6482	97.1698	10.2041		0.995876
	92.3809	92				0.703918
	92.2481	64.9351

## Sheet: 2c
	Fig.2c	AOB-projecting
	STFP memory test					Memory retention index
	GFP		TeNT			GFP	TeNT
	Day 0	3 wk	Day 0	3 wk		1.0993	0.6688
	79.452	87.3418	65.7895	44		1.19638	0.033333
	80.4511	96.25	96.7742	3.22581		1.12553	0.127792
	81.4433	91.6667	67.0732	8.57143		0.844818	0.503704
	97.7011	82.5397	93.75	47.2222		1.21646	0
	75.8824	92.3077	99.0196	0		0.924776	0.260377
	94.0298	86.9565	94.2029	24.5283		0.95	0.829268
	100	95	96.4706	80		0.97928	1.0303
	98.9247	96.875	97.0588	100		0.147864	0.195313
	92.2222	13.6364	96	18.75		0.918464	0.050275
	91.3793	83.9286	89.0625	4.47761		0.084783	0
	86.5672	7.33945	99.0099	0			1.02208
			90.1961	92.1875			0.974177
			96.1539	93.6709			0.026667
			83.3333	2.22222			0.180072
			84.507	15.2174

## Sheet: 2d
		Fig.2d	AOB-non-projecting
		STFP memory test					Memory retention index
		GFP		TeNT			GFP	TeNT
		Day 0	3 wk	Day 0	3 wk		0.969569	0.920455
		81.6514	79.1667	91.6667	84.375		1.11232	1.11979
		83.1169	92.4528	80	89.5833		1.06834	0.767062
		77.4648	82.7586	97.1831	74.5455		1.05881	1.14561
		91.0112	96.3636	81.1429	92.9578		1.22297	0.965694
		79.1304	96.7742	91.3043	88.172		0.187332	0.950844
		73.125	13.6986	89.5062	85.1064		0.81878	1.088
		94.1748	77.1084	73.5294	80		0.235535	0.735228
		77.5	18.254	57.7586	42.4657		0.675794	1.32308
		98.1132	66.3043	60.4651	80		1.81781	0.216749
		50.2959	91.4286	87.8788	19.0476		0.974556	0.986055
		91.6168	89.2857	85.8824	84.6847		0.159691
		92.3913	14.7541				1.01968
		95.4545	97.3333				1.00527
		96.1039	96.6102				1.02273
		81.4815	83.3333

## Sheet: 2e
	Fig.2e	3 weeks before STFP training
	STFP memory test					Memory retention index
	GFP		TeNT			GFP	TeNT
	87.963	92.7536	18.5714	8.04598		1.05446	0.433245
	49.8182	59.1304	30.6306	22.6191		1.18693	0.738445
	66.2651	91.4894	81.3008	80.4124		1.38066	0.989072
	62.7907	75	43.3071	25		1.19444	0.577273
	81.4815	95.4545	95.1923	94.1176		1.17149	0.988711
	81.6326	83.9506	46.5517	12.3596		1.02839	0.265501
	92.7273	88.8889	82.0225	32.2917		0.958606	0.393693
	23.4568	11.3924	73.0769	30.1724		0.485676	0.412886
	59.2105	72.3404	92.7273	94.6809		1.22175	1.02107
	67.5214	68.75				1.0182
	We are fully aware of the fact that many values in the tables are identical and may appear to be duplicates or copy-paste errors, however they are not after we checked the raw data.
	All primary data are deposited in publicly accessible repositories (https://purl.stanford.edu/gy983cn1444).

## Sheet: 2f
		Fig.2f	1 day after STFP training
		STFP memory test					Memory retention index
		GFP		TeNT			GFP	TeNT
		93.9394	94.8718	75	59.4203		1.00993	0.792271
		82.8829	90.2439	65.641	93.6842		1.08881	1.42722
		91.453	92.5	88.2353	85.7143		1.01145	0.971429
		96.1039	95.7746	84.5588	97.2603		0.996574	1.15021
		55.122	97.3684	56.0976	82.7586		1.76642	1.47526
		90	94.2308	89.6552	82.8947		1.04701	0.924595
		87.7193	86.2745	89.5522	56.6038		0.983529	0.632075
		86.9565	91.1765				1.04853
		89.5833	65.1852				0.727649

## Sheet: 2g
		Fig.2g	1 day after STFP training, OFC
		STFP memory test					Memory retention index
		GFP		TeNT			GFP	TeNT
		99.3827	98.2143	79.8165	32.3529		0.988243	0.405341
		88.764	91.8033	91.7355	4.34783		1.03424	0.047395
		98.9247	82.7586	83.6066	53.0121		0.836582	0.634066
		95.8333	98.1132	83.3333	25		1.02379	0.3
		67.1875	52.3077	100	88.7324		0.778533	0.887324
		95	86.9565	87.8261	50.5155		0.915332	0.575176
		92.1875	95.9184	65.1163	49.0741		1.04047	0.753638
				89.4231	50			0.55914

## Sheet: 2h
		Fig.2h	1 day after STFP training, vHip
		STFP memory test					Memory retention index
		GFP		TeNT			GFP	TeNT
		99.115	91.4286	97.6744	91.3043		0.922449	0.934783
		99.1667	95.7143	88.4956	98.1818		0.965186	1.10946
		94.1176	57.5581	94.3662	92.6471		0.611555	0.981782
		94.4444	17.5	86.1111	8.69565		0.185294	0.100982
		90.3226	84.6154	88.6792	95		0.936813	1.07128
		63.8554	93.9394	66.6667	7.69231		1.47113	0.115385
		94.5455	30	98.0392	79.5918		0.317308	0.811837
		83.9286	94.5206	89.781	88.8889		1.1262	0.990063
		88.3117	67.2414	81	96.2963		0.76141	1.18884
		89.1892	89.7436	97.0149	94.2857		1.00622	0.971868
		97.2727	86.4662				0.888905
		96.1539	83.1776				0.865047
		95.8904	100				1.04286
		100	93.6842				0.936842

## Sheet: 2i
		Fig.2i	1 day after STFP training, BLA
		STFP memory test					Memory retention index
		GFP		TeNT			GFP	TeNT
		81.1321	92.1875	77.6471	66.6667		1.13627	0.858586
		62.6866	47.4576	71.6592	39.802		0.757062	0.555435
		81.0811	92.7835	80.7215	82.7697		1.14433	1.02537
		82	85.1852	85.9821	91.7222		1.03884	1.06676
		74.7967	71.4286	81.7934	79.7648		0.954969	0.975198
		86.7277	90.728	78.0899	58.6667		1.04612	0.751271
		92.5325	96.3337	58.2278	59.375		1.04108	1.0197
		65.087	40.965	83.1933	76.3441		0.629389	0.917671
		94.1176	86.8421				0.922697

## Sheet: 2j
		Fig.2j	1 day after STFP training, mPFC
		STFP memory test					Memory retention index
		GFP		TeNT			GFP	TeNT
		90.8046	70.6522	99.0654	95.7143		0.778068	0.966173
		90.9091	62.8866	95.1923	78.5714		0.691753	0.825397
		93.8775	90.2174	94.7368	96.8421		0.961011	1.02222
		96.1539	95.5224	83.3333	85.9649		0.993433	1.03158
		100	100	54.7945	33.3333		1	0.608333
		61.5385	89.7059	93.6364	92.4528		1.45772	0.98736
		97.6191	95.2941	91.4634	90.1409		0.976184	0.98554
		85.2632	87.5	94.3662	87.6923		1.02624	0.929277
		73.6842	95.7746				1.2998
		90.5405	88.7324				0.980029
