# Supplementary material for: The cortical amygdala consolidates a socially transmitted long-term memory
Source: Nature. 2024 Jul 3;632(8024):366–74. doi: 10.1038/s41586-024-07632-5 (PMC11306109; doi:10.1038/s41586-024-07632-5)
Supplement: Supplementary file 11 — Source Data Fig. 3 [file 41586_2024_7632_MOESM11_ESM.xlsx]

## Sheet: 3d
		Fig.3d	entire 3 weeks, memory retention index
		CNO-GFP	CNO-Gi	Saline-GFP	Saline-Gi
		1.05069	0.214736	0.776043	0.972222
		1.17088	0.164742	0.93184	1.00558
		0.455661	0.30364	0.674155	0.826257
		1.19137	0.1	1.00087	0.803297
		0.179337	0.382314	1.00465	0.781818
		0.976046	0.460244	0.433725	0.946708
		1.03165	0.237007	0.628722	1.00797
		0.872456	1.01432	0.663141
		1.49717	0.518226	1.16934
		0.308865		1.13324
		0.975926
		1.01949

## Sheet: 3e
		Fig.3e	40 min before test, memory retention index
		CNO-GFP	CNO-Gi	Saline-GFP	Saline-Gi
		0.947821	0.78778	0.928885	1.19987
		0.92444	1.00473	0.88756	0.843117
		0.96079	0.986068	0.980004	1.73586
		1.14391	0.880591	0.940013	0.56059
		0.855466	0.676202	1.01216	0.765302
		0.99813	1.14437	1.00571	0.988636
		1.23341	0.9625	0.884855	0.98459
		0.922987	1.04255		0.169664
		1.00157	1.00832
			0.934334

## Sheet: 3f
		Fig.3f	during 3rd week, memory retention index
		CNO-GFP	CNO-Gi	Saline-GFP	Saline-Gi
		1.03876	1.01207	0.912162	0.811709
		0.968992	1.03526	1.05159	1.13425
		0.852874	0.646358	1.23101	1.10036
		0.803487	1.24418	0.918604	1.05231
		0.896186	1.03457	0.742481	0.709106
		0.886731	0.980089	1.01333	0.952842
		0.552706	0.991948	1.01521	0.980769
		1.16667	1.01247	0.796228	1.03476
		1.0931		0.893506
		0.843004		0.861111
		0.991532

## Sheet: 3g
		Fig.3g	during 1st week, memory retention index
		CNO-GFP	CNO-Gi	Saline-GFP	Saline-Gi
		1.02485	0.874249	0.879472	0.908772
		0.816022	0.381786	1.53317	1.28628
		0.840116	0.596454	1.32216	0.96563
		1.19179	0.899802	1.14842	0.93975
		1.06493	0.408163	0.814836	1.06958
		0.836882	0.895434	1.09243	1.01818
		1.02182	0.394692	0.971049	0.894948
		1.00235	0.6517	1.02667
		1.02425		0.985892
		0.758385		1.13983

## Sheet: 3h
	Fig.3h	COApm ANI injection immediately
	STFP memory test					Memory retention index
	Saline		ANI			Saline	ANI
	95.4023	96.2963	72.3214	15.2778		1.00937	0.211248
	78.4314	65.566	57.7586	31.4286		0.835967	0.544136
	92.2222	86.1111	93.0435	94.5652		0.933735	1.01635
	71.0526	87.0968	97.9167	3.2967		1.22581	0.033668
	91.0714	95.6522	73.9726	54.054		1.0503	0.730731
	98.1481	50.5882	89.8148	80.9524		0.515427	0.901325
	93.5065	78.0488	68.9394	2.17391		0.834688	0.031534
	51.5152	95.2381	98.5714	80.3279		1.84874	0.81492
	79.845	84.7826	71.1538	37.963		1.06184	0.533534
			91.5789	56.6265			0.618335

## Sheet: 3i
		Fig.3i	OFC ANI injection immediately
		STFP memory test					Memory retention index
		Saline		ANI			Saline	ANI
		97.8102	58.3942	96	35.3659		0.597015	0.368394
		83.0986	88.172	60.6061	10.5263		1.06105	0.173684
		76.3889	98.6486	89.1892	76.5957		1.2914	0.858801
		94.2308	87.5	92.9825	29.4118		0.928571	0.316315
		85.4167	86.7925	95.1613	56.0976		1.01611	0.5895
		92.1053	73.1959	90.7692	44.7059		0.794698	0.492522
		89.7959	99.1525	91.8919	28.8889		1.1042	0.314379
		85.4167	94.9153	73.0159	5.31915		1.1112	0.072849
		91.1765	96.4286				1.0576
