# Supplementary material for: The cortical amygdala consolidates a socially transmitted long-term memory
Source: Nature. 2024 Jul 3;632(8024):366–74. doi: 10.1038/s41586-024-07632-5 (PMC11306109; doi:10.1038/s41586-024-07632-5)
Supplement: Supplementary file 12 — Source Data Fig. 6 [file 41586_2024_7632_MOESM12_ESM.xlsx]

## Sheet: 6a
		Fig.6a	1 day after STFP training
		STFP memory test					Memory retention index
		GFP		TeNT			GFP	TeNT
		day 0	3wk	day 0	3wk		0.696496	0.102023
		74.6032	51.9608	93.8462	9.57447		0.99931	0.133668
		94.5652	94.5	90	12.0301		0.816226	0.434211
		94.0741	76.7857	86.3636	37.5		0.96437	0.103581
		93.8967	90.5512	88.5714	9.17431		0.975532	0.996564
		92.3497	90.0901	97	96.6667		0.729908	0.097638
		96.2162	70.229	96.7742	9.44882		1.14952	0.044731
		84.507	97.1429	99.1597	4.43548		1.07143	1.25727
		88.8889	95.2381	75.4237	94.8276		0.948837
		84.3137	80

## Sheet: 6b
		Fig.6b	memory retention index
		CNO-GFP	CNO-Gi	Saline-GFP	Saline-Gi
		1.18839	0.798387	0.918033	0.794022
		0.736125	1.07527	1.41365	0.976898
		0.754511	0.528571	0.670163	0.792453
		0.712179	0.381134	0.953008	1.00599
		1.02829	0.645161	1.10874	0.883205
		0.922554	1.04973	1.37778	1.22117
		1.06676	0.167568	1.29885	0.796755
		1.10796	0.785714	0.95408	1.03684
		1.15096	0.965714	0.816577	0.83
		0.637895		1.03359
		1.056		1.06899
		1.32481		1.04869
		0.983344		1.06127
		1.07703		0.962255
		0.824275		0.77085
		0.703471
		1.451
