# Supplementary material for: The cortical amygdala consolidates a socially transmitted long-term memory
Source: Nature. 2024 Jul 3;632(8024):366–74. doi: 10.1038/s41586-024-07632-5 (PMC11306109; doi:10.1038/s41586-024-07632-5)
Supplement: Supplementary file 13 — Source Data Extended Data Fig. 1 [file 41586_2024_7632_MOESM13_ESM.xlsx]

## Sheet: a
	Extended Data Fig. 1a
	Left, innate food preference			right, STFP training
	Cocoa	Cinn		Cocoa	Cinn
	86.1064	13.8936		69.3182	30.6818
	75.1718	24.8282		37.7778	62.2222
	27.9672	72.0328		23.8806	76.1194
	84.2534	15.7466		47.032	52.968
	89.8138	10.1862		29.5598	70.4403
	60.9301	39.0699		6.875	93.125
	88.8889	11.1111		40.5594	59.4406
	57.6531	42.3469		2.8777	97.1223
	82.2785	17.7215		42.6667	57.3333
	99.1304	0.869565		59.596	40.404
	98.7805	1.21951		33.5106	66.4894
	38.8235	61.1765		23.8095	76.1905
	47.191	52.809		25.1282	74.8718
	96.0784	3.92157		33.3333	66.6667
				5.47945	94.5206

## Sheet: b
		Extended Data Fig. 1b
		day 0		3 week		6 week		9 week
		Cocoa	Cinn	Cocoa	Cinn	Cocoa	Cinn	Cocoa	Cinn
		68.2403	31.7597	71.7647	28.2353	67.033	32.967	89.4737	10.5263
		63.6364	36.3636	67.0732	32.9268	79.8077	20.1923	79.661	20.339
		89.3617	10.6383	97.2222	2.77778	94.5206	5.47945	92.6471	7.35294
		57.5916	42.4084	60.5505	39.4495	81.6326	18.3673	50	50
		57.1429	42.8571	93.2515	6.74847	87.5	12.5	90	10
		61.5023	38.4977	95.1515	4.84848	61.8182	38.1818	82.3529	17.6471
		33.3333	66.6667	80.8219	19.1781	90	10	93.2692	6.73077
		55.6338	44.3662	73.2143	26.7857	91.7808	8.21918	91.6667	8.33333
		3.27869	96.7213	23.5849	76.4151	23.5955	76.4045	26.0274	73.9726
		9.52381	90.4762	45.3488	54.6512	69.0722	30.9278	95.0495	4.9505
		82.4324	17.5676	77.8846	22.1154	67.8571	32.1429	79.1667	20.8333
		91.0256	8.97436	91.2621	8.73786	93.6364	6.36364	90.678	9.32203
		18.75	81.25	22.0339	77.9661	5.43478	94.5652	62.1212	37.8788
		91.7526	8.24742	88.5906	11.4094	89.0476	10.9524	93.3333	6.66667
		78.6667	21.3333	88.1188	11.8812	86.9565	13.0435	91.4894	8.51064
		21.6049	78.3951	68.6274	31.3725	96.6292	3.37079	82.4561	17.5439
		14.2857	85.7143	31	69	5.26316	94.7368	6.25	93.75

## Sheet: c
		Extended Data Fig. 1c
		day 0		3 week		6 week		9 week
		Cocoa	Cinn	Cocoa	Cinn	Cocoa	Cinn	Cocoa	Cinn
		74.4828	25.5172	85.124	14.876	97.1154	2.88462	98.6301	1.36986
		81.5217	18.4783	87.7778	12.2222	52.0325	47.9675	6.74157	93.2584
		88	12	93.75	6.25	95.8042	4.1958	93.3962	6.60377
		93.8272	6.17284	86.3636	13.6364	89.0625	10.9375	84.4156	15.5844
		90.8397	9.1603	95.283	4.71698	95.7447	4.25532	90.566	9.43396
		90.7801	9.21986	91.5663	8.43374	95.0413	4.95868	92.1875	7.8125
		91.8605	8.13954	87.931	12.069	86.2069	13.7931	94.7368	5.26316
		94.3548	5.64516	89.2473	10.7527	33.8462	66.1539	89.8551	10.1449
		21.2598	78.7402	4.71698	95.283	7.2165	92.7835	2.85714	97.1429
		We are fully aware of the fact that many values in the tables are identical and may appear to be duplicates or copy-paste errors, however they are not after we checked the raw data.
		All primary data are deposited in publicly accessible repositories (https://purl.stanford.edu/gy983cn1444).

## Sheet: d
		Extended Data Fig. 1d
		Cocoa	Cinn
		25.5814	74.4186
		11.6883	88.3117
		12.3077	87.6923
		55.0562	44.9438
		18.2796	81.7204
		17.5676	82.4324
		27.2727	72.7273
		21.8045	78.1955
		76.2712	23.7288
		53.3333	46.6667

## Sheet: e
	Extended Data Fig. 1e
	day 0		3 week		6 week		9 week		15 week		30 week		45 week
	Cocoa	Cinn	Cocoa	Cinn	Cocoa	Cinn	Cocoa	Cinn	Cocoa	Cinn	Cocoa	Cinn	Cocoa	Cinn
	4.16667	95.8333	8.33333	91.6667	2.5641	97.4359	7.01754	92.9825	12.2807	87.7193	9.375	90.625	13.6364	86.3636
	31.5069	68.4931	28.2051	71.7949	37.037	62.963	38.4615	61.5385	24.1379	75.8621	29.2683	70.7317	10	90
	30.5785	69.4215	24.4898	75.5102	21.5385	78.4615	16.8675	83.1325	7.59494	92.4051	23.2558	76.7442	11.5385	88.4615
	71.9424	28.0575	80.7692	19.2308	75.4386	24.5614	84.6154	15.3846	85.7143	14.2857	76.2712	23.7288	92.5926	7.40741
	19.3717	80.6283	6.77966	93.2203	1.96078	98.0392	3.2967	96.7033	9.52381	90.4762	15.493	84.507	5.88235	94.1176
	61.3793	38.6207	27.5	72.5	12.5	87.5	46.6667	53.3333	66.6667	33.3333	70.3704	29.6296	37.2881	62.7119
	3.47222	96.5278	2.32558	97.6744	4.25532	95.7447	9.25926	90.7407	10	90	29.4118	70.5882	5.71429	94.2857
	16.1458	83.8542	19.3548	80.6452	8.69565	91.3043	11.8644	88.1356	3.22581	96.7742	15.1515	84.8485	37.1429	62.8571
	16.185	83.815	21.4286	78.5714	2.1978	97.8022	9.80392	90.1961	8.88889	91.1111	20.3125	79.6875	40.1639	59.8361

## Sheet: i
		Extended Data Fig. 1i
		layer2-tdT+ Glut+	layer2-tdT- Glut+	layer3-tdT+ Glut+	layer3-tdT- Glut+
		18.6465	74.7215	64.7405	18.4332
		12.862	74.2684	67.1866	16.8234
		28.7809	62.037	72.3552	6.61004

## Sheet: l
		Extended Data Fig. 1l
		layer2-tdT+ GABA+	layer2-tdT- GABA+	layer3-tdT+ GABA+	layer3-tdT- GABA+
		0	10.1963	0	16.2961
		0	6.99397	0	22.2718
		0	7.0461	0	20.135

## Sheet: n
		Extended Data Fig. 1n
			Layer2			Layer3
		PV-Cre	0	0	0	0.378461	1.47059	0.294118
		SST-Cre	0	0	1.31579	0.451128	0	0
		vGAT-Cre	0.833333	1.38889	0	0	0	0
		vGluT2-Cre	100	86	76.8415	45.0079	52.2258	46.8111
		CAMKII-Cre	79.5966	85.8333	90.9524	91.1944	94.5626	91.9292

## Sheet: q
		Extended Data Fig. 1q
		2+	2-	3+	3-
		108.91	123.21	244.52	66.87
		92.46	84.71	230.86	131.95
		75.23	86.91	199.4	89.45
		154.21	89.6	219.06	98.69
		94.14	69.74	194.32	249.77
		85.95	75.67	222.29	274.59
		90.9	115.51	141.11	56.57
		112.64	116.13	77.94	36.89
		107.42	122.31	168.17	142.69
		123.59	83.04	250.61	186.96
		66.82	72.85	203.53	58.42
		202.08	98.42	164.33	55.95
		75.78	82.65	249.16	70.75
		126.86		182.7	70.28
		110.69		95.72	53.68
		99.83			41.95
		108.8			51.74
					48.99
					83.63
					132.8

## Sheet: s
		Extended Data Fig. 1s
		layer 2							layer 3
		Homecage	Conspecific	Food choice	Failed	Success			Homecage	Conspecific	Food choice	Failed	Success
		43.7271	56.3489	43.9601	28.8358	122.217			49.7717	54.9719	73.7387	68.1231	87.5045
		31.3035	70.8122	65.5093	34.3107	112.797			68.2038	87.1485	80.5266	67.5083	112.796
		71.421	62.2918	59.1498	50.2438	74.1234			89.8472	73.3619	71.3868	75.4198	126.335
			40.9535		74.0711	64.8476				60.1122		86.6452	104.113
					43.9391	62.632						94.0177	156.108
					31.7619							67.604

[truncated: 4 more sheets: t, u, v, w]
