# Supplementary material for: The cortical amygdala consolidates a socially transmitted long-term memory
Source: Nature. 2024 Jul 3;632(8024):366–74. doi: 10.1038/s41586-024-07632-5 (PMC11306109; doi:10.1038/s41586-024-07632-5)
Supplement: Supplementary file 14 — Source Data Extended Data Fig. 2 [file 41586_2024_7632_MOESM14_ESM.xlsx]

## Sheet: 2a
	Extended Data Fig. 2a
	day 0				3 week
	GFP		TeNT		GFP		TeNT
	Cocoa	Cinn	Cocoa	Cinn	Cocoa	Cinn	Cocoa	Cinn
	29.9213	70.0787	30.7087	69.2913	23.1884	76.8116	78.8461	21.1538
	21.7687	78.2313	46.281	53.719	47.7064	52.2936	48.0769	51.9231
	21.6867	78.3132	38.7387	61.2613	26.25	73.75	89.0625	10.9375
	22.7273	77.2727	16.1905	83.8095	22.093	77.907	28.0702	71.9298
	8.91089	91.0891	10.4167	89.5833	9.09091	90.9091	89.7436	10.2564
	62.931	37.069	81.4815	18.5185	64.2857	35.7143	93.4783	6.52174
	33.0189	66.9811	40.625	59.375	27.6596	72.3404	92.5926	7.40741
	33.1126	66.8874	41.6667	58.3333	45.946	54.054	96.3636	3.63636
	38.9474	61.0526	10.2564	89.7436	32.9545	67.0455	12.5	87.5
	19.3103	80.6897	91.603	8.39695	33.8462	66.1539	96.5517	3.44828
	2.91262	97.0874	5	95	3.52941	96.4706	33.3333	66.6667
	44.1558	55.8442	21.6418	78.3582	57.7465	42.2535	7.29167	92.7083
	20.9677	79.0323	95	5	6.59341	93.4066	100	0
	23.8636	76.1364	16.2963	83.7037	25	75	55.3192	44.6808
	35.0649	64.9351	16.5563	83.4437	19.5652	80.4348	40.8163	59.1837
	19.4444	80.5556			4.65116	95.3488
	46.0526	53.9474			39.5833	60.4167
	15.0538	84.9462			6.52174	93.4783
	18.5431	81.457			17.7419	82.2581
	2.43902	97.561			14.4444	85.5556
	83.1858	16.8142			77.7778	22.2222
	19.863	80.137			36.4865	63.5135
	This correlates with Fig. 2a
	We are fully aware of the fact that many values in the tables are identical and may appear to be duplicates or copy-paste errors, however they are not after we checked the raw data.
	All primary data are deposited in publicly accessible repositories (https://purl.stanford.edu/gy983cn1444).

## Sheet: 2b
		Extended Data Fig. 2b
		day 0				3 week
		GFP		TeNT		GFP		TeNT
		Cocoa	Cinn	Cocoa	Cinn	Cocoa	Cinn	Cocoa	Cinn
		17.7632	82.2368	3.26087	96.7391	12.3711	87.6289	2.73973	97.2603
		19.2593	80.7407	14.7727	85.2273	17.0454	82.9545	33.8462	66.1539
		18.6046	81.3953	19.0476	80.9524	0	100	68.421	31.5789
		19.2308	80.7692	44.4444	55.5556	15.625	84.375	78.5714	21.4286
		4.89511	95.1049	15.3846	84.6154	5	95	89.5833	10.4167
		18.4971	81.5029	7.14286	92.8571	10	90	92.3077	7.69231
		38.9222	61.0778	18.1818	81.8182	11.811	88.189	60.8696	39.1304
		8.92857	91.0714	2.83019	97.1698	39.3518	60.6482	89.7959	10.2041
		7.61905	92.3809			8	92
		7.75194	92.2481			35.0649	64.9351
		This correlates with Fig. 2b

## Sheet: 2c
		Extended Data Fig. 2c
		GFP		TeNT
		Cocoa	Cinn	Cocoa	Cinn
		73.3534	26.6466	56.0518	43.9482
		74.8019	25.1981	90.2143	9.78565
		21.6914	78.3086	77.1698	22.8302
		20.5431	79.4569	82.718	17.282
		11.5429	88.4571	9.0856	90.9144
		25.4483	74.5517	73.0093	26.9906
		13.7317	86.2683	94.1667	5.83333
		26.3494	73.6506	53.5211	46.4789
		28.8889	71.1111	89.7196	10.2804
		26.6055	73.3945	73.1959	26.8041
		31.4815	68.5185
		75.4717	24.5283
		16.6667	83.3333
		6.38298	93.617

## Sheet: 2d
		Extended Data Fig. 2d
		Cocoa	Cinn
		94.9395	5.06052
		58.0114	41.9886
		96.4286	3.57143
		94.2308	5.76923
		76.1364	23.8636
		86.4865	13.5135
		93.7091	6.2909
		93.9388	6.06123
		6.52174	93.4783
		91.3386	8.66142
		91.791	8.20895
		98.4127	1.5873

## Sheet: 2e
		Extended Data Fig. 2e
		GFP	TeNT
		1.0947	1.892
		1.0346	0.6438
		1.1032	0.265
		0.9575	0.3142
		0.7797	0.514
		0.7026	0.535
		0.8251	1.2
		0.956	0.71
		0.45	1.07
		1.09	0.97
		1.08	1.27
		0.53	1.21
		0.36	1.11
		0.47	1.05
		1.27	0.48
		1.47	0.81
		0.83	0.32
		1.1	0.72
		1.01	0.39
		1.16	1.31
		1.06	0.4
		1.51	1.34
		0.95	0.8
		1.45	1.35
		1.03	1.51
		1.54
		0.62
		0.88
		0.77
		0.72
		0.76
		0.93
		1.51
		1.23
		1.13
		1.46
		We are fully aware of the fact that many values in the tables are identical and may appear to be duplicates or copy-paste errors, however they are not after we checked the raw data.
		All primary data are deposited in publicly accessible repositories (https://purl.stanford.edu/gy983cn1444).

## Sheet: 2f
			day 0	3w
		GFP	26.12	30.05
			25.9	30.8
			20.1	24.4
			26.1	28.6
			20.6	24.3
			22.3	23.4
			22.1	25.9
			20.7	22.8
			16.5	24.2
			24.3	25.6
			24.2	25.5
			26.1	26.5
			21	25.2
			19.5	24.6
			day 0	3w
		TeNT	26.2	28.31
			22.5	24.7
			24.2	25.2
			20.2	28.9
			24	27.2
			24.2	24.3
			19.6	23.1
			18.7	22
			19.7	24.1
			20.2	24.5
			We are fully aware of the fact that many values in the tables are identical and may appear to be duplicates or copy-paste errors, however they are not after we checked the raw data.
			All primary data are deposited in publicly accessible repositories (https://purl.stanford.edu/gy983cn1444).

## Sheet: 2g
		Extended Data Fig. 2g
		GFP	TeNT
		48	56
		89	76
		136	234
		255	300
		59	236
		181	224
		127	289
		168	112
		166	138
		60	74
		130	35
		66	110
		40	193
		75	114
		90
		115
		131
		88
		244

## Sheet: 2h
		Extended Data Fig. 2h
			GFP											TeNT
		Water	3.703	2.68	2.503	3.683	1.661	1.226	1.812	1.583	4.771	3.804	2.169	4.7	3.203	3.894	1.68	1.532	1.403	2.87	1.602	3.07
		0.001%	1.611	0.981	2.65	3.213	2.71	2.532	2.954	4.022	3.337	3.37	2.069	2.821	1.36	4.513	2.698	3.408	1.484	2.669	4.338	5.239
		0.01%	3.921	5.91	5.131	2.67	2.024	2.834	2.827	4.853	5.706	2.836	4.738	4.422	6.01	4.121	2.773	2.732	2.497	4.471	3.704	8.208
		0.1%	3.564	8.214	8.174	3.969	3.971	3.45	4.493	4.914	5.639	2.536	7.107	5.662	4.562	4.15	3.351	4.644	4.68	3.437	5.272	8.876

## Sheet: 2i
		Extended Data Fig. 2i
			Group	context	altered context	tone test
			TeNT	40.9	25	51.5
				50	34.3	76.4
				67.2	41.5	63.1
				60.5	26.6	81
				17.6	5.7	54.2
				30.2	18.1	68.8
				context	altered context	tone test
			GFP	76.1	38.9	78.1
				44.8	24.4	80.1
				43.4	16.7	57.6
				60	22.8	24.7
				88.6	31.5	86.5
				22.3	0.7	38.5
				30.8	28.4	69.8
				33.2	10.3	56.3

## Sheet: 2j
		Extended Data Fig. 2j
		Distence in center			time in center			numbers of center entries			total length
		GFP	TeNT		GFP	TeNT		GFP	TeNT		GFP	TeNT
		1.417	9.56		5.4	105.1		7	37		29.143	48.628
		3.477	4.02		12	31.9		29	17		35.633	36.602
		7.887	5.953		45	32.8		31	27		82.506	56.162
		8.387	12.156		53.8	110.9		36	61		54.544	59.101
		2.909	10.655		32.9	95.2		18	43		40.937	55.823
		17.508	12.585		187.1	94.4		61	48		67.241	72.475
		15.39			178.2			54			67.083
		15.144			121.3			57			77.53

[truncated: 12 more sheets: 2k, 2l, 2m, 2n, 2p, 2q, 2r, 2s, 2t, 2u, 2v, 2x]
