# Supplementary material for: The cortical amygdala consolidates a socially transmitted long-term memory
Source: Nature. 2024 Jul 3;632(8024):366–74. doi: 10.1038/s41586-024-07632-5 (PMC11306109; doi:10.1038/s41586-024-07632-5)
Supplement: Supplementary file 15 — Source Data Extended Data Fig. 3 [file 41586_2024_7632_MOESM15_ESM.xlsx]

## Sheet: 3a
	Extended Data Fig. 3a
		Before CNO							After CNO
		currents injected/frequency							currents injected/frequency
	cell no.	0	50	100	150	200	250	300	0	50	100	150	200	250	300
	1	0	0	0	2	9	14	16	0	0	0	0	0	0	0
	2	0	0	7	12	16	19	20	0	0	0	0	1	7	11
	3	0	0	1	10	18	21	24	0	0	0	0	0	2	11
	4	0	0	0	8	17	21	25	0	0	0	0	0	2	12
	5	0	0	0	8	17	24	28	0	0	0	0	0	0	1
	6	0	0	5	13	18	20	22	0	0	0	0	0	0	0
	7	0	0	0	3	12	19	21	0	0	0	0	4	11	17
	8	0	0	6	14	17	18	20	0	0	0	0	0	1	1
	9	0	0	7	12	15	18	20	0	0	0	0	1	8	14
	10	0	0	0	5	11	16	19	0	0	0	4	11	16	19
	11	0	0	2	8	13	15	17	0	0	0	0	0	1	7
	12	0	0	0	0	8	14	18	0	0	0	0	0	0	2

## Sheet: 3b1
		Extended Data Fig. 3b1
		CNO				Saline
		GFP		hM4Di		GFP		hM4Di
		Day 0	3 wk	Day 0	3 wk	Day 0	3 wk	Day 0	3 wk
		75.4839	79.3103	85.5346	18.3673	69.079	53.6082	96.4286	93.75
		67.2897	78.7879	65.9794	10.8696	95.9184	89.3805	94.1176	94.6429
		94.5206	43.0693	81.579	24.7706	89.781	60.5263	87.8571	72.5926
		80.4878	95.8904	54.5455	5.45455	93.1624	93.2432	63.7255	51.1905
		88.0435	15.7895	97.0588	37.1069	89.5833	90	78.5714	61.4286
		61.2613	59.7938	73.8739	34	94.9367	41.1765	94.702	89.6552
		83.9286	86.5854	61.4458	14.5631	96.7213	60.8108	94.5946	95.3488
		96.8944	84.5361	52.973	53.7313	93.9394	62.2951
		55.6604	83.3333	78.4946	40.678	79.1045	92.5
		89.5522	27.6596			86.747	98.3051
		70.5882	68.8889
		89.6	91.3461

## Sheet: 3b2
		Extended Data Fig. 3b2
		CNO				Saline
		GFP		hM4Di		GFP		hM4Di
		Day 0	3 wk	Day 0	3 wk	Day 0	3 wk	Day 0	3 wk
		95.614	90.625	86.1702	67.8832	97.1014	90.1961	70.6294	84.7458
		97.7612	90.3743	59.4203	59.7015	72.6415	64.4737	98.5611	83.0986
		96.3303	92.5532	96.6292	95.283	95.3125	93.4066	55.914	97.0588
		71.028	81.25	94.2308	82.9787	97.6378	91.7808	96.0526	53.8462
		88.6792	75.8621	92.0792	62.2642	95.5056	96.6667	93.8775	71.8447
		95.0495	94.8718	80	91.5493	90.9091	91.4286	96.5517	95.4545
		76.087	93.8461	97.4026	93.75	94.6154	83.7209	92.4242	91
		96.4706	89.0411	91.8367	95.7447			91.0891	15.4545
		92.3077	92.4528	76.6355	77.2727
				93.9759	87.8049

## Sheet: 3b3
	Extended Data Fig. 3b3
	CNO				Saline
	GFP		hM4Di		GFP		hM4Di
	Day 0	3 wk	Day 0	3 wk	Day 0	3 wk	Day 0	3 wk
	87.027	90.4	64.5669	65.3465	88.8	81	83.1579	67.5
	96	93.0233	91.2281	94.4444	65.4545	68.8312	74.7475	84.7826
	94.3396	80.4598	89.1566	57.6271	75.7576	93.2584	88.3721	97.2414
	90.3955	72.6316	59.0361	73.4513	76.282	70.073	85.6436	90.1235
	83.6879	75	61.9048	64.0449	80.1282	59.4937	91.25	64.7059
	91.954	81.5385	98.8095	96.8421	59.2105	60	96	91.4729
	61.7284	34.1176	96.4286	95.6522	95.6044	97.0588	100	98.0769
	83.3333	97.2222	96.6667	97.8723	60.5263	48.1928	81.4815	84.3137
	73.3871	80.2198			81.3953	72.7273
	96.8354	81.6326			92.3077	79.4872
	98.374	97.541

## Sheet: 3b4
		Extended Data Fig. 3b4
		CNO				Saline
		GFP		hM4Di		GFP		hM4Di
		Day 0	3 wk	Day 0	3 wk	Day 0	3 wk	Day 0	3 wk
		84.8485	86.9565	54.0146	47.2222	85.8586	75.5102	71.4286	64.9123
		77.3973	63.1579	51.1811	19.5402	51.3889	78.7879	65.3846	84.1026
		84.3137	70.8333	65.6051	39.1304	69.6429	92.0792	98.2143	94.8387
		54.9738	65.5172	81.3187	73.1707	63.7363	73.1959	99.1228	93.1507
		87.1951	92.8571	75	30.6122	86.2903	70.3125	80.7453	86.3636
		96.0396	80.3738	98.6487	88.3333	86.0465	94	96.5909	98.3471
		89.899	91.8605	99.4681	39.2593	98.6301	95.7746	98	87.7049
		93.8967	94.1176	85.348	55.6213	97.4026	100
		82.716	84.7222			95.6897	94.3396
		94.5946	71.7391			67.4242	76.8518

## Sheet: 3c
		Extended Data Fig. 3c
		sociability
		GFP		hM4Di			sociability index
		Empty	Stranger1	Empty	Stranger1		GFP	hM4Gi
		104.3	431.4	148	379.1		0.610603	0.438437
		279.7	256.6	162.7	377.6		-0.04307	0.397742
		181.2	348.2	172.3	342.8		0.315451	0.331004
		213.1	322	191	273.9		0.203513	0.178318
		209	315.6	228.9	321.8		0.203202	0.168694
		211.1	329.6	276.6	228		0.21916	-0.09631
		117.8	382.7	281.3	218.2		0.529271	-0.12633
		156.2	368.3	181.4	336.4		0.404385	0.299343
		205.6	305.9	330.8	198.2		0.19609	-0.25066
		203.9	323.4	256.3	283.8		0.226626	0.050916
				151.1	393.6			0.445199
		social novelty
		GFP		hM4Di			social novelty index
		Stranger1	Stranger2	Stranger1	Stranger2		GFP	hM4Gi
		198	359.6	185.3	361.9		0.289813	0.322734
		177.9	372.7	224.8	335.2		0.353796	0.197143
		172	362.4	137.1	384.1		0.356287	0.473906
		233.1	288.3	205.9	283.2		0.105869	0.158045
		115.5	462.4	238.4	310.2		0.600277	0.130879
		305.6	269.8	101.9	264.4		-0.06222	0.443625
		174.6	335.9	194.6	318.2		0.315965	0.24103
		158.6	355.6	283	243.3		0.383119	-0.07543
		263.9	260.1	107.2	464.7		-0.00725	0.625109
		132.4	419	343	200		0.519768	-0.26335
				185.4	349.4			0.306657

## Sheet: 3d2
		Extended Data Fig. 3d2
		STFP memory test
		GFP		hM4Di			memory tetention index
		Day 0	3 wk	Day 0	3 wk		0.602042	0.844145
		98.8372	59.5041	78.626	66.3717		1.45208	0.182863
		63.6364	92.4051	82.8571	15.1515		0.246032	0.225475
		67.7419	16.6667	56.1404	12.6582		0.970475	0.439201
		97.619	94.7368	86.3636	37.931		0.856868	0.247692
		85.3933	73.1707	86.9565	21.5385		1.17228	0.434262
		79.7101	93.4426	90.3614	39.2405		1.04598	0.08923
		91.5789	95.7895	94.375	8.42105		1.1412	0.88629
		63.5294	72.5	87.0968	77.193		0.748988	0.024845
		93.6937	70.1754	95.8333	2.38095		1.46145	0.2125
		62.6263	91.5254	86.0215	18.2796		1.0746	0.975936
		80.7947	86.8217	73.3333	71.5686		0.922555	0.205941
		90.625	83.6066	96.1538	19.802		1.45483	0.124274
		54.2254	78.8889	85.0467	10.5691			0.262937
				58.5106	15.3846			0.638444
				51.1111	32.6316			0.037927
				93.3333	3.53982

## Sheet: 3d3
		Extended Data Fig. 3d3
		STFP memory test
		GFP		hM4Di			memory tetention index
		Day 0	3 wk	Day 0	3 wk		GFP	hM4Di
		87.3684	92.8571	92.7273	82.8283		1.06282	0.893246
		94.6154	95.2381	100	97.561		1.00658	0.97561
		96.7742	100	84.2697	18.1818		1.03333	0.215758
		94.5946	87.0968	57.6132	79.0055		0.920737	1.37131
		62.5	98.1982	73.8806	78		1.57117	1.05576
		89.5833	84.2593	60	96.2963		0.940568	1.60494
		76.6667	86.076	98.4127	64.2105		1.12273	0.652462
		52.6316	92.6829	72.5806	97.2222		1.76098	1.33951
		64.1975	89.8734	63.8889	50		1.39995	0.782609
		71.4286	46.6667				0.653333

## Sheet: 3e
			Extended Data Fig. 3e
			STFP memory test										memory retention index
			CNO				Saline						CNO-GFP	CNO-Gi	Saline-GFP	Saline-Gi
			GFP		hM4Di		GFP		hM4Di				0.881376	1.41964	0.905426	1.17647
			Day 0	Day 1	Day 0	Day 1	Day 0	Day 1	Day 0	Day 1			1.0975	1.12903	0.982456	0.638158
			78.1818	68.9076	52.8302	75	91.5888	82.9268	56.25	66.1765			1.0683	0.671642	0.918969	0.864187
			55.7692	61.2069	77.5	87.5	96.4286	94.7368	97.9381	62.5			1.098	0.951239	0.862211	0.924039
			51.8182	55.3571	74.4444	50	89.5652	82.3077	94.4444	81.6176			1.11945	0.969526	1.37952	0.842868
			80.2326	88.0952	77.6316	73.8461	83.4711	71.9697	80.9524	74.8032			1.08512	1.45342	1.20941	1.03908
			71.8518	80.4348	89.7727	87.037	50.6173	69.8276	81.1765	68.421			1.12641	1.08378	0.774468	0.897849
			91.2698	99.0385	51.1111	74.2857	71.6216	86.6197	93.75	97.4138			1.15712	0.559184	1.00022	0.995492
			85	95.7447	89.4737	96.9697	89.2857	69.1489	74.2515	66.6667				1.26868	0.86014	1.11357
			85.6061	99.0566	76.6423	42.8571	97.0588	97.0803	84.8485	84.466				1.38461	1.01848	0.118366
					64.9123	82.3529	86.6667	74.5455	88.3871	98.4252				1.00324	1.04843
					50	69.2308	95.5556	97.3214	78.2258	9.25926					0.107708
					96.7742	97.0874	94.5652	99.1453
							80.7339	8.69565

## Sheet: 3f
			Extended Data Fig. 3f
			STFP memory test					memory retention index
			GFP		hM4Di			GFP	hM4Di
			Day 0	48 h	Day 0	48 h		0.772174	0.895161
			95.8333	74	97.2973	87.0968		0.564712	1.00236
			94.6237	53.4351	83.6735	83.871		0.917022	0.276923
			96.8085	88.7755	83.3333	23.0769		0.81448	0.992776
			85	69.2308	98.0769	97.3684		0.81746	0.924953
			95.1456	77.7778	70.6897	65.3846		1.02286	0.947368
			96.5116	98.718	100	94.7368		1.08871	0.951786
			82.963	90.3226	97.561	92.8571		1.01601	0.940444
			94.8454	96.3636	97.8261	92		0.911775	0.878378
			99.1304	90.3846	94.8718	83.3333		1.00399	1.22515
			92.4242	92.7928	77.5862	95.055		1.00117	0.13383
			88.785	88.8889	94.3089	12.6214		0.834586	0.912574
			100	83.4587	89.4737	81.6514		1.06767	0.970778
			73.9437	78.9474	97.7612	94.9045		0.980952	1.08247
			98.0583	96.1905	92.381	100		0.980963	1.02235
			98.0198	96.1539	96.5753	98.7342		1.064
			92.8105	98.75

[truncated: 7 more sheets: 3g, 3h, 3j-r, day1-2, 3j-r, 1wk, 3j-r, 3wk, 3s1, 3s2]
