# Supplementary material for: The cortical amygdala consolidates a socially transmitted long-term memory
Source: Nature. 2024 Jul 3;632(8024):366–74. doi: 10.1038/s41586-024-07632-5 (PMC11306109; doi:10.1038/s41586-024-07632-5)
Supplement: Supplementary file 16 — Source Data Extended Data Fig. 9 [file 41586_2024_7632_MOESM16_ESM.xlsx]

## Sheet: 9y
	Extended Data Fig. 9y
	brain region	% in total	% in total	% in total	% in total	% in total
	MOB	0.622904	0	0.170875	0.211544	0.217786
	AOB	2.75515	6.90691	2.77198	2.71985	1.5608
	AON	0.670819	0.225225	0.24682	0.0604412	0.326679
	TT	1.70101	0.375375	1.32903	0.211544	0.834846
	LS	1.89267	0.900901	0.341751	0.181324	1.41561
	NDB	1.86871	1.12613	0.474654	0.755515	4.28312
	MA	1.03019	0.15015	0.436681	0.302206	0.689655
	SI	1.86871	1.05105	0.645529	0.634633	2.75862
	BNST	1.03019	0.0750751	0.322764	0.543971	2.06897
	PVT	0.766651	0.3003	0.170875	0.181324	0.871143
	Re	0.790609	0.15015	0.208848	0.151103	0.689655
	MEZ	1.48539	0.525526	0.512626	0.271985	0.834846
	Pir	37.2305	26.5015	28.9918	28.4074	31.7604
	EP	11.6195	6.15616	12.5309	9.18707	9.1833
	AI	0.718735	0.0750751	0.170875	0.241765	0.471869
	AAA	0.407283	0.15015	0.569584	0.604412	2.25045
	MeA	0.598946	3.82883	6.87298	13.6295	7.33212
	BMA	0.287494	1.2012	2.01253	1.51103	0.0725953
	BA	0.215621	2.25225	0.0949307	1.35993	0.798548
	COAa	0.143747	1.57658	0.987279	0.0906618	1.5971
	COAPl	2.97077	8.78378	2.18341	2.99184	3.73866
	COAPm	4.04887	11.1862	3.72128	9.42883	8.71143
	PAA	0.119789	6.68168	3.41751	3.11272	3.049
	TR	1.03019	1.8018	0.189861	0.906618	1.12523
	CA1	12.9612	7.58258	15.037	11.6954	7.80399
	ENT	10.0144	10.1351	14.8282	10.3052	4.86388
	DR	0.814566	0.225225	0.626543	0.241765	0.580762
	PB	0.33541	0.0750751	0.132903	0.0604412	0.108893
	We are fully aware of the fact that many values in the tables are identical and may appear to be duplicates or copy-paste errors, however they are not after we checked the raw data.
	All primary data are deposited in publicly accessible repositories (https://purl.stanford.edu/gy983cn1444).

## Sheet: 9z
		Extended Data Fig. 9z
		COApm, layer2	4.81553	2.77778	4.6516	3.44515	2.83122
		PIR	0.33541	0.075075	0.512626	0.241765	0.580762
		ENTl	0.383325	0.075075	0.24682	0	0
		We are fully aware of the fact that many values in the tables are identical and may appear to be duplicates or copy-paste errors, however they are not after we checked the raw data.
		All primary data are deposited in publicly accessible repositories (https://purl.stanford.edu/gy983cn1444).
