# Supplementary material for: The cortical amygdala consolidates a socially transmitted long-term memory
Source: Nature. 2024 Jul 3;632(8024):366–74. doi: 10.1038/s41586-024-07632-5 (PMC11306109; doi:10.1038/s41586-024-07632-5)
Supplement: Supplementary file 17 — Source Data Extended Data Fig. 10 [file 41586_2024_7632_MOESM17_ESM.xlsx]

## Sheet: 10f
	Extended Data Fig. 10f
			Non floxed SynaptoTag			Cre-on SynaptoTag				Cre-off SynaptoTag
	AOB		0.408092	0.955746	0.656901	1.31069	1.11344	1.25087	1.0328	0.028098	0.026486	0.010134	0.086417	0.014014
	AONm		0.133524	0.181682	0.280225	0.210805	0.283429	0.403884	0.494528	0.023243	0.034075	0.001415	0.08743	0.007615
	ORBm and ORBv		0.02825	0.042837	0.093169	0.049013	0.053508	0.061562	0.094159	0.006843	0.002332	0.002778	0.066034	0.000563
	ILA		0.065908	0.040502	0.104835	0.071444	0.046764	0.049371	0.169655	0.012061	0.018524	0.005475	0.051893	0.023924
	LS		0.09169	0.121051	0.148875	0.083746	0.060196	0.198732	0.260624	0.012331	0.035502	0.014179	0.120309	0.094919
	OT		0.154976	0.16722	0.317137	0.059143	0.041286	0.121869	0.195792	0.330608	0.161587	0.163764	0.32928	0.17505
	BNST		0.185593	0.173252	0.305362	0.187986	0.211325	0.23261	0.373128	0.305412	0.138908	0.300282	0.214844	0.223959
	St		0.268184	0.392187	0.502854	0.495381	0.369154	0.872283	0.732114	0.933073	0.683756	0.280977	1.1662	0.260806
	AAA		0.016975	0.046727	0.10427	0.017698	0.02062	0.026537	0.062532	0.053009	0.016471	0.067166	0.031502	0.074219
	NLOT1		0.125159	0.106507	0.295962	0.496689	0.590291	0.57587	0.503378	0.173222	0.085024	0.083586	0.156059	0.099749
	BA		0.330054	0.305675	0.525742	0.934637	1.13225	0.722353	0.521447	0.472929	0.482805	0.27143	0.396635	0.282632
	PIR		0.458491	0.126167	0.288424	0.244251	0.241858	0.288015	0.310321	0.159385	0.0705	0.186156	0.330699	0.219291
	dEP		0.122561	0.066327	0.16832	0.093902	0.072478	0.087712	0.116308	0.149557	0.044611	0.18503	0.121386	0.081946
	BLA		0.072167	0.047657	0.100575	0.030839	0.015692	0.029507	0.023195	0.054398	0.016725	0.071276	0.09549	0.105827
	BMA		0.321772	0.160909	0.36458	0.280684	0.142798	0.234214	0.168167	0.26491	0.084673	0.287262	0.313445	0.179075
	COAa		0.136998	0.118199	0.252824	0.364477	0.280264	0.296343	0.343593	0.113936	0.076721	0.124845	0.136767	0.094392
	PAA		0.490134	0.126778	0.535639	0.299431	0.217304	0.306797	0.304391	0.381119	0.065819	0.364728	0.49831	0.244883
	MeA		0.496848	0.331406	0.541162	0.494074	0.380574	0.375004	0.755671	0.386833	0.175383	0.507556	0.466601	0.395126
	COApl		0.865204	0.502273	0.964327	0.5379	0.371145	0.386684	0.714115	0.75891	0.155794	0.576926	0.662254	0.259683
	COApm		1	1	1	1	1	1	1	1	1	1	1	1
	TR		0.586312	0.446183	0.538381	0.089682	0.110938	0.25546	0.240099	0.524506	0.428486	0.543038	0.671724	0.601626
	vCA1		0.145989	0.350629	0.225326	0.253589	0.080969	0.307871	0.386189	0.382205	0.251952	0.385881	0.50372	0.639647
	ENTl		0.198169	0.23314	0.212299	0.153923	0.102395	0.222899	0.199603	0.239238	0.16568	0.24516	0.433207	0.16634

## Sheet: 10g
	Extended Data Fig. 10g
		Non-floxed SynaptoTag			Cre-on SynaptoTag				Cre-off SynaptoTag
	BNST	0.018639	0.009565	0.076261	0.005334	0.029331	0.005431	0.0191663	0.029098	0.130442	0.057396	0.02191	0.041539
	St	0.22721	0.48435	0.49432	0.041026	0.037295	0.001109	0.137182	0.771641	0.573544	0.154272	1.25562	0.273436
	MeA	0.076827	0.048771	0.120212	0.005511	0.00632	0.004682	0.0153002	0.051386	0.06176	0.028213	0.252722	0.02326
	COApm	0.165963	0.3361	0.279267	0.020555	0.015942	0.029818	0.0273232	0.382789	0.284581	0.116667	0.586862	0.207872

## Sheet: 10j
		Extended Data Fig. 10j
		related to Fig. 6b
		CNO				Saine
		GFP		hM4Di		GFP		hM4Di
		day 0	3 wk	day 0	3 wk	day 0	3 wk	day 0	3 wk
		73.913	87.8378	72.7273	58.0645	84.7222	77.7778	86.1702	68.421
		96.2963	70.8861	93	100	66.1539	93.5185	90.991	88.8889
		86.3309	65.1376	81.0811	42.8571	88	58.9744	57.1429	45.283
		71.2871	50.7692	89.1566	33.9806	95.7265	91.2281	68.421	68.8312
		92.4657	95.082	72.093	46.5116	80.7692	89.5522	70.4082	62.1849
		94.8454	87.5	91.8605	96.4286	62.5	86.1111	73.4463	89.6907
		86.6667	92.4528	64.5161	10.8108	73.8806	95.9596	82.1918	65.4867
		74.4	82.4324	63.6364	50	91.4894	87.2881	92.2078	95.6044
		75.7009	87.1287	96.1539	92.8571	97	79.2079	90.3615	75
		94.0594	60			71.9424	74.359
		79.5455	84			83.8384	89.6226
		57.0312	75.5556			71.3178	74.7899
		87.7358	86.2745			72.3529	76.7857
		83	89.3939			82.8571	79.7297
		92.3077	76.087			95.5882	73.6842
		82.2086	57.8313
		60.2041	87.3563
	We are fully aware of the fact that many values in the tables are identical and may appear to be duplicates or copy-paste errors, however they are not after we checked the raw data.
	All primary data are deposited in publicly accessible repositories (https://purl.stanford.edu/gy983cn1444).
